# Supplementary material for: Ethyl 6-(4-meth­oxy­phen­yl)-2-oxo-4-phenyl­cyclo­hex-3-ene­carboxyl­ate
Source: Acta Crystallogr Sect E Struct Rep Online. 2012 Aug 25;68(Pt 9):o2788–9. doi: 10.1107/S1600536812036446 (PMC3435819; doi:10.1107/S1600536812036446)
Supplement: Supplementary file 1 [file e-68-o2788-sup1.cif]

##############################################################################
#                                                                            #
# This CIF contains the data in a paper accepted for publication in          #
# Acta Crystallographica Section E. It conforms to the requirements of       #
# Notes for Authors for Acta Crystallographica Section E, and has been       #
# peer reviewed under the auspices of the IUCr Commission on Journals.       #
#                                                                            #
# Full details of the Crystallographic Information File format               #
# are given in the paper "The Crystallographic Information File (CIF):       #
# a New Standard Archive File for Crystallography" by S. R. Hall, F. H.      #
# Allen and I. D. Brown [Acta Cryst. (1991), A47, 655-685].                  #
#                                                                            #
# The current version of the core CIF dictionary is obtainable from          #
# ftp://ftp.iucr.org/pub/cif_core.dic.                                       #
#                                                                            #
# Software is freely available for graphical display of the structure(s)     #
# in this CIF. For information consult the CIF software page                 #
# http://www.iucr.org/resources/cif/software.                                #
#                                                                            #
# This file may be used for bona fide research purposes within the           #
# scientific community so long as proper attribution is given to the journal # 
# article from which it was obtained.                                        #
#                                                                            #
##############################################################################
data_globl
_audit_creation_method     'form.cif (version 2.0)'
_journal_data_validation_number     ?
_journal_date_recd_electronic     2012-08-13
_journal_date_accepted     2012-08-21
_journal_name_full     'Acta Crystallographica, Section E'
_journal_year     2012
_journal_volume     68
_journal_issue      9
_journal_page_first     o2788
_journal_page_last     o2789
_journal_paper_category     QO
_journal_paper_doi     10.1107/S1600536812036446
_journal_coeditor_code     LH5518
_publ_contact_author_name     'Prof. Fun, Hoong-Kun'
_publ_contact_author_address
;
      X-ray Crystallography Unit
      School of Physics
      Universiti Sains Malaysia
      11800 USM, Penang
      MALAYSIA
;
_publ_contact_author_email     'hkfun@usm.my'
_publ_contact_author_fax     '604 6579150'
_publ_contact_author_phone     '604 6533652'
_publ_section_title
;
Ethyl 6-(4-methoxyphenyl)-2-oxo-4-phenylcyclohex-3-enecarboxylate
;
loop_
    _publ_author_name
    _publ_author_footnote
    _publ_author_address
    'Fun, Hoong-Kun' ?
;
X-ray Crystallography Unit
School of Physics
Universiti Sains Malaysia
11800 USM, Penang
Malaysia
;
    'Abbas Farhadikoutenaei'
;
Thomson Reuters ResearcherID: A-3561-2009.
;
;
X-ray Crystallography Unit
School of Physics
Universiti Sains Malaysia
11800 USM, Penang
Malaysia
;
    'B. K. Sarojini' ?
;
Department of Chemistry
P.A. College of Engineering
Mangalore 574 153
India
;
    'B. J. Mohan' ?
;
Department of Chemistry
P.A. College of Engineering
Mangalore 574 153
India
;
    'B. Narayana' ?
;
Department of Chemistry
Mangalore University
Mangalagangotri 574 199
Mangalore
India
;
data_I
_audit_creation_method     SHELXL-97
_chemical_name_systematic
;
Ethyl 6-(4-methoxyphenyl)-2-oxo-4-phenylcyclohex-3-enecarboxylate
;
_chemical_name_common     ?
_chemical_formula_moiety     'C22 H22 O4'
_chemical_formula_sum     'C22 H22 O4'
_chemical_formula_iupac     'C22 H22 O4'
_chemical_formula_weight     350.40
_chemical_melting_point     ?
_symmetry_cell_setting     orthorhombic
_symmetry_space_group_name_H-M     'P n a 21'
_symmetry_space_group_name_Hall     'P 2c -2n'
loop_
    _symmetry_equiv_pos_as_xyz
    'x, y, z'
    '-x, -y, z+1/2'
    'x+1/2, -y+1/2, z'
    '-x+1/2, y+1/2, z+1/2'
_cell_length_a     22.3528(13)
_cell_length_b     8.1659(5)
_cell_length_c     19.7132(12)
_cell_angle_alpha     90.00
_cell_angle_beta     90.00
_cell_angle_gamma     90.00
_cell_volume     3598.3(4)
_cell_formula_units_Z     8
_cell_measurement_reflns_used     8949
_cell_measurement_theta_min     2.76
_cell_measurement_theta_max     30.36
_cell_measurement_temperature     100(2)
_exptl_crystal_description     'block'
_exptl_crystal_colour     'colourles'
_exptl_crystal_size_max     0.37
_exptl_crystal_size_mid     0.24
_exptl_crystal_size_min     0.17
_exptl_crystal_density_diffrn     1.294
_exptl_crystal_density_meas     ?
_exptl_crystal_density_method     'not measured'
_exptl_crystal_F_000     1488
_exptl_absorpt_coefficient_mu     0.088
_exptl_absorpt_correction_type     multi-scan
_exptl_absorpt_process_details     '(SADABS; Bruker, 2009)'
_exptl_absorpt_correction_T_min     0.9681
_exptl_absorpt_correction_T_max     0.9852
_exptl_special_details
;
The crystal was placed in the cold stream of an Oxford Cryosystems Cobra
open-flow nitrogen cryostat (Cosier & Glazer, 1986) operating at 100.0 (1) K.
;
_diffrn_ambient_temperature     100(2)
_diffrn_radiation_type     MoK\a
_diffrn_radiation_wavelength     0.71073
_diffrn_radiation_source     'fine-focus sealed tube'
_diffrn_radiation_monochromator     graphite
_diffrn_measurement_device_type     'Bruker APEX DUO CCD area-detector'
_diffrn_measurement_method     '\f and \w scans'
_diffrn_detector_area_resol_mean     ?
_diffrn_reflns_number     35140
_diffrn_reflns_av_R_equivalents     0.0523
_diffrn_reflns_av_sigmaI/netI     0.0360
_diffrn_reflns_theta_min     1.82
_diffrn_reflns_theta_max     30.47
_diffrn_reflns_theta_full     30.47
_diffrn_measured_fraction_theta_max     0.999
_diffrn_measured_fraction_theta_full     0.999
_diffrn_reflns_limit_h_min     -31
_diffrn_reflns_limit_h_max     31
_diffrn_reflns_limit_k_min     -11
_diffrn_reflns_limit_k_max     11
_diffrn_reflns_limit_l_min     -28
_diffrn_reflns_limit_l_max     28
_refine_special_details
;
Refinement of <i>F</i>^2^ against ALL reflections. The weighted <i>R</i>-factor
<i>wR</i> and goodness of fit <i>S</i> are based on <i>F</i>^2^, conventional
<i>R</i>-factors <i>R</i> are based on <i>F</i>, with <i>F</i> set to zero for
negative <i>F</i>^2^. The threshold expression of <i>F</i>^2^ >
\s(<i>F</i>^2^) is used only for calculating <i>R</i>-factors(gt) <i>etc</i>.
and is not relevant to the choice of reflections for refinement.
<i>R</i>-factors based on <i>F</i>^2^ are statistically about twice as large
as those based on <i>F</i>, and <i>R</i>- factors based on ALL data will be
even larger.
;
_reflns_number_total     5622
_reflns_number_gt     4938
_reflns_threshold_expression     I>2\s(I)
_refine_ls_structure_factor_coef     Fsqd
_refine_ls_matrix_type     full
_refine_ls_R_factor_all     0.0576
_refine_ls_R_factor_gt     0.0493
_refine_ls_wR_factor_gt     0.1338
_refine_ls_wR_factor_ref     0.1393
_refine_ls_goodness_of_fit_ref     1.079
_refine_ls_restrained_S_all     1.079
_refine_ls_number_reflns     5622
_refine_ls_number_parameters     473
_refine_ls_number_restraints     1
_refine_ls_hydrogen_treatment     constr
_refine_ls_weighting_scheme     calc
_refine_ls_weighting_details
         'calc w=1/[\s^2^(Fo^2^)+(0.0809P)^2^+0.8699P] where P=(Fo^2^+2Fc^2^)/3'
_atom_sites_solution_hydrogens     geom
_atom_sites_solution_primary     direct
_atom_sites_solution_secondary     difmap
_refine_ls_shift/su_max     0.000
_refine_ls_shift/su_mean     0.000
_refine_diff_density_max     0.341
_refine_diff_density_min     -0.243
_refine_ls_extinction_method     none
_refine_ls_extinction_coef     ?
loop_
    _atom_type_symbol
    _atom_type_description
    _atom_type_scat_dispersion_real
    _atom_type_scat_dispersion_imag
    _atom_type_scat_source
    'C' 'C' 0.0033 0.0000
                         'International Tables Vol C Tables 4.2.6.8 and 6.1.1.4'
    'H' 'H' 0.0000 0.0000
                         'International Tables Vol C Tables 4.2.6.8 and 6.1.1.4'
    'O' 'O' 0.0106 0.0000
                         'International Tables Vol C Tables 4.2.6.8 and 6.1.1.4'
_computing_data_collection     'APEX2 (Bruker, 2009)'
_computing_cell_refinement     'SAINT (Bruker, 2009)'
_computing_data_reduction     'SAINT (Bruker, 2009)'
_computing_structure_solution     'SHELXTL (Sheldrick, 2008)'
_computing_structure_refinement     'SHELXTL (Sheldrick, 2008)'
_computing_molecular_graphics     'SHELXTL (Sheldrick, 2008)'
_computing_publication_material
;
SHELXTL (Sheldrick, 2008) and PLATON (Spek, 2009)
;
loop_
    _atom_site_type_symbol
    _atom_site_label
    _atom_site_fract_x
    _atom_site_fract_y
    _atom_site_fract_z
    _atom_site_U_iso_or_equiv
    _atom_site_adp_type
    _atom_site_calc_flag
    _atom_site_refinement_flags
    _atom_site_occupancy
    _atom_site_symmetry_multiplicity
    _atom_site_disorder_assembly
    _atom_site_disorder_group
    O O1A 0.33599(9) 0.6380(2) 0.17062(11) 0.0253(4) Uani d . 1 1 . .
    O O2A 0.19099(10) 0.6033(3) 0.17833(11) 0.0286(4) Uani d . 1 1 . .
    O O3A 0.22756(8) 0.5761(2) 0.07262(10) 0.0224(4) Uani d . 1 1 . .
    O O4A 0.04435(8) -0.0315(2) 0.07373(12) 0.0269(4) Uani d . 1 1 . .
    C C1A 0.49181(11) 0.1749(3) 0.14792(15) 0.0229(5) Uani d . 1 1 . .
    H H1AA 0.4978 0.2892 0.1418 0.028 Uiso calc R 1 1 . .
    C C2A 0.54107(11) 0.0714(3) 0.15406(16) 0.0257(5) Uani d . 1 1 . .
    H H2AA 0.5803 0.1160 0.1531 0.031 Uiso calc R 1 1 . .
    C C3A 0.53336(12) -0.0960(3) 0.16158(16) 0.0247(5) Uani d . 1 1 . .
    H H3AA 0.5671 -0.1663 0.1650 0.030 Uiso calc R 1 1 . .
    C C4A 0.47572(11) -0.1600(3) 0.16412(15) 0.0230(5) Uani d . 1 1 . .
    H H4AA 0.4701 -0.2746 0.1693 0.028 Uiso calc R 1 1 . .
    C C5A 0.42624(11) -0.0575(3) 0.15908(14) 0.0212(5) Uani d . 1 1 . .
    H H5AA 0.3872 -0.1029 0.1613 0.025 Uiso calc R 1 1 . .
    C C6A 0.43327(11) 0.1118(3) 0.15070(13) 0.0190(5) Uani d . 1 1 . .
    C C7A 0.37995(11) 0.2194(3) 0.14599(13) 0.0182(5) Uani d . 1 1 . .
    C C8A 0.32006(10) 0.1426(3) 0.13001(13) 0.0173(4) Uani d . 1 1 . .
    H H8AA 0.3053 0.0854 0.1710 0.021 Uiso calc R 1 1 . .
    H H8AB 0.3257 0.0595 0.0940 0.021 Uiso calc R 1 1 . .
    C C9A 0.27230(10) 0.2658(3) 0.10665(13) 0.0189(4) Uani d . 1 1 . .
    H H9AA 0.2851 0.3106 0.0617 0.023 Uiso calc R 1 1 . .
    C C10A 0.27010(11) 0.4090(3) 0.15723(14) 0.0186(5) Uani d . 1 1 . .
    H H10A 0.2597 0.3642 0.2029 0.022 Uiso calc R 1 1 . .
    C C11A 0.33127(11) 0.4900(3) 0.16184(13) 0.0189(4) Uani d . 1 1 . .
    C C12A 0.38382(11) 0.3828(3) 0.15857(13) 0.0202(5) Uani d . 1 1 . .
    H H12A 0.4222 0.4296 0.1655 0.024 Uiso calc R 1 1 . .
    C C13A 0.21137(10) 0.1869(3) 0.09738(13) 0.0188(5) Uani d . 1 1 . .
    C C14A 0.18482(12) 0.1828(3) 0.03368(14) 0.0228(5) Uani d . 1 1 . .
    H H14A 0.2051 0.2305 -0.0038 0.027 Uiso calc R 1 1 . .
    C C15A 0.12898(11) 0.1104(3) 0.02339(14) 0.0229(5) Uani d . 1 1 . .
    H H15A 0.1117 0.1075 -0.0206 0.027 Uiso calc R 1 1 . .
    C C16A 0.09903(11) 0.0428(3) 0.07818(14) 0.0198(5) Uani d . 1 1 . .
    C C17A 0.12397(11) 0.0491(3) 0.14289(14) 0.0196(5) Uani d . 1 1 . .
    H H17A 0.1029 0.0044 0.1805 0.024 Uiso calc R 1 1 . .
    C C18A 0.17959(10) 0.1207(3) 0.15224(13) 0.0186(4) Uani d . 1 1 . .
    H H18A 0.1964 0.1251 0.1965 0.022 Uiso calc R 1 1 . .
    C C19A 0.01679(15) -0.0360(5) 0.0087(2) 0.0410(8) Uani d . 1 1 . .
    H H19A -0.0222 -0.0902 0.0122 0.061 Uiso calc R 1 1 . .
    H H19B 0.0423 -0.0971 -0.0229 0.061 Uiso calc R 1 1 . .
    H H19C 0.0113 0.0759 -0.0081 0.061 Uiso calc R 1 1 . .
    C C20A 0.22468(11) 0.5390(3) 0.13910(14) 0.0211(5) Uani d . 1 1 . .
    C C21A 0.18806(12) 0.7066(3) 0.04974(14) 0.0238(5) Uani d . 1 1 . .
    H H21A 0.1999 0.8121 0.0705 0.029 Uiso calc R 1 1 . .
    H H21B 0.1462 0.6824 0.0627 0.029 Uiso calc R 1 1 . .
    C C22A 0.19371(14) 0.7157(5) -0.02593(16) 0.0344(7) Uani d . 1 1 . .
    H H22A 0.1648 0.7949 -0.0437 0.052 Uiso calc R 1 1 . .
    H H22B 0.1857 0.6076 -0.0456 0.052 Uiso calc R 1 1 . .
    H H22C 0.2343 0.7504 -0.0380 0.052 Uiso calc R 1 1 . .
    O O1B 0.27371(8) 1.1276(2) 0.29846(11) 0.0228(4) Uani d . 1 1 . .
    O O2B 0.12384(9) 1.0816(3) 0.30559(11) 0.0311(5) Uani d . 1 1 . .
    O O3B 0.17048(8) 1.0763(2) 0.40694(11) 0.0236(4) Uani d . 1 1 . .
    O O4B -0.01709(9) 0.4697(3) 0.41096(12) 0.0291(4) Uani d . 1 1 . .
    C C1B 0.43083(11) 0.6756(3) 0.33072(15) 0.0229(5) Uani d . 1 1 . .
    H H1BA 0.4357 0.7910 0.3332 0.028 Uiso calc R 1 1 . .
    C C2B 0.48104(11) 0.5751(3) 0.32730(17) 0.0258(6) Uani d . 1 1 . .
    H H2BA 0.5199 0.6221 0.3279 0.031 Uiso calc R 1 1 . .
    C C3B 0.47452(11) 0.4060(3) 0.32307(15) 0.0235(5) Uani d . 1 1 . .
    H H3BA 0.5088 0.3377 0.3198 0.028 Uiso calc R 1 1 . .
    C C4B 0.41756(11) 0.3374(3) 0.32369(14) 0.0221(5) Uani d . 1 1 . .
    H H4BA 0.4130 0.2219 0.3214 0.027 Uiso calc R 1 1 . .
    C C5B 0.36740(10) 0.4366(3) 0.32766(13) 0.0184(4) Uani d . 1 1 . .
    H H5BA 0.3288 0.3882 0.3284 0.022 Uiso calc R 1 1 . .
    C C6B 0.37288(10) 0.6080(3) 0.33057(13) 0.0166(4) Uani d . 1 1 . .
    C C7B 0.31931(10) 0.7145(3) 0.33191(12) 0.0165(4) Uani d . 1 1 . .
    C C8B 0.25930(10) 0.6353(3) 0.34695(13) 0.0182(4) Uani d . 1 1 . .
    H H8BA 0.2648 0.5503 0.3822 0.022 Uiso calc R 1 1 . .
    H H8BB 0.2445 0.5806 0.3054 0.022 Uiso calc R 1 1 . .
    C C9B 0.21188(11) 0.7588(3) 0.37141(13) 0.0188(4) Uani d . 1 1 . .
    H H9BA 0.2255 0.8038 0.4160 0.023 Uiso calc R 1 1 . .
    C C10B 0.20819(10) 0.9020(3) 0.32083(13) 0.0186(4) Uani d . 1 1 . .
    H H10B 0.1959 0.8568 0.2758 0.022 Uiso calc R 1 1 . .
    C C11B 0.26971(10) 0.9824(3) 0.31238(13) 0.0183(4) Uani d . 1 1 . .
    C C12B 0.32191(10) 0.8759(3) 0.31791(14) 0.0187(5) Uani d . 1 1 . .
    H H12B 0.3602 0.9234 0.3112 0.022 Uiso calc R 1 1 . .
    C C13B 0.15086(10) 0.6802(3) 0.38198(13) 0.0188(5) Uani d . 1 1 . .
    C C14B 0.12015(11) 0.6010(3) 0.32961(14) 0.0200(5) Uani d . 1 1 . .
    H H14B 0.1380 0.5936 0.2860 0.024 Uiso calc R 1 1 . .
    C C15B 0.06373(11) 0.5328(3) 0.34039(14) 0.0200(5) Uani d . 1 1 . .
    H H15B 0.0431 0.4801 0.3043 0.024 Uiso calc R 1 1 . .
    C C16B 0.03806(11) 0.5427(3) 0.40436(15) 0.0208(5) Uani d . 1 1 . .
    C C17B 0.06745(12) 0.6203(3) 0.45726(14) 0.0241(5) Uani d . 1 1 . .
    H H17B 0.0496 0.6270 0.5009 0.029 Uiso calc R 1 1 . .
    C C18B 0.12387(11) 0.6886(3) 0.44514(14) 0.0230(5) Uani d . 1 1 . .
    H H18B 0.1442 0.7421 0.4812 0.028 Uiso calc R 1 1 . .
    C C19B -0.04459(16) 0.4778(5) 0.4755(2) 0.0444(9) Uani d . 1 1 . .
    H H19D -0.0817 0.4141 0.4749 0.067 Uiso calc R 1 1 . .
    H H19E -0.0536 0.5921 0.4865 0.067 Uiso calc R 1 1 . .
    H H19F -0.0174 0.4327 0.5097 0.067 Uiso calc R 1 1 . .
    C C20B 0.16238(11) 1.0292(3) 0.34184(14) 0.0225(5) Uani d . 1 1 . .
    C C21B 0.12930(12) 1.2019(4) 0.43107(15) 0.0251(5) Uani d . 1 1 . .
    H H21C 0.0876 1.1728 0.4190 0.030 Uiso calc R 1 1 . .
    H H21D 0.1390 1.3089 0.4101 0.030 Uiso calc R 1 1 . .
    C C22B 0.13615(14) 1.2114(5) 0.50673(17) 0.0370(7) Uani d . 1 1 . .
    H H22D 0.1102 1.2981 0.5246 0.056 Uiso calc R 1 1 . .
    H H22E 0.1779 1.2360 0.5180 0.056 Uiso calc R 1 1 . .
    H H22F 0.1248 1.1063 0.5270 0.056 Uiso calc R 1 1 . .
loop_
    _atom_site_aniso_label
    _atom_site_aniso_U_11
    _atom_site_aniso_U_22
    _atom_site_aniso_U_33
    _atom_site_aniso_U_12
    _atom_site_aniso_U_13
    _atom_site_aniso_U_23
    O1A 0.0282(9) 0.0172(8) 0.0304(10) -0.0021(7) -0.0058(8) -0.0003(7)
    O2A 0.0300(10) 0.0309(10) 0.0248(10) 0.0055(8) 0.0054(8) -0.0013(8)
    O3A 0.0206(8) 0.0238(9) 0.0228(9) 0.0049(7) 0.0015(7) -0.0017(7)
    O4A 0.0161(8) 0.0289(10) 0.0357(11) -0.0042(7) -0.0067(8) -0.0032(9)
    C1A 0.0182(10) 0.0191(11) 0.0314(13) -0.0025(8) -0.0008(10) 0.0006(10)
    C2A 0.0162(10) 0.0256(13) 0.0355(15) -0.0033(9) -0.0013(11) -0.0006(12)
    C3A 0.0206(10) 0.0261(12) 0.0276(13) 0.0023(9) -0.0035(10) 0.0009(11)
    C4A 0.0235(11) 0.0179(11) 0.0275(12) 0.0002(9) 0.0006(10) -0.0001(10)
    C5A 0.0186(10) 0.0230(12) 0.0219(12) -0.0034(9) 0.0007(9) 0.0006(10)
    C6A 0.0164(10) 0.0215(11) 0.0191(11) -0.0012(9) 0.0003(9) -0.0021(9)
    C7A 0.0172(10) 0.0195(11) 0.0178(10) -0.0036(8) 0.0010(9) 0.0017(9)
    C8A 0.0137(9) 0.0166(11) 0.0216(11) -0.0027(8) 0.0008(9) -0.0005(9)
    C9A 0.0169(10) 0.0194(11) 0.0204(11) 0.0000(8) -0.0002(9) -0.0012(9)
    C10A 0.0190(10) 0.0172(10) 0.0195(11) -0.0012(8) 0.0009(9) -0.0010(9)
    C11A 0.0213(10) 0.0169(10) 0.0185(11) -0.0026(8) -0.0033(9) 0.0003(9)
    C12A 0.0186(10) 0.0193(11) 0.0228(11) -0.0035(8) -0.0014(9) 0.0007(10)
    C13A 0.0155(9) 0.0171(11) 0.0240(12) 0.0007(8) 0.0020(9) -0.0025(9)
    C14A 0.0230(11) 0.0241(12) 0.0212(12) -0.0016(9) 0.0028(9) -0.0013(10)
    C15A 0.0234(11) 0.0237(12) 0.0215(11) 0.0006(9) -0.0026(10) -0.0003(10)
    C16A 0.0162(10) 0.0177(11) 0.0256(12) -0.0001(8) -0.0034(9) -0.0014(9)
    C17A 0.0177(10) 0.0192(11) 0.0219(11) -0.0004(8) 0.0010(9) 0.0011(9)
    C18A 0.0179(10) 0.0196(11) 0.0185(11) 0.0014(8) -0.0020(9) -0.0008(9)
    C19A 0.0316(15) 0.0451(19) 0.0461(19) -0.0067(13) -0.0213(15) -0.0034(16)
    C20A 0.0190(10) 0.0212(11) 0.0230(11) -0.0031(9) -0.0006(9) -0.0006(10)
    C21A 0.0231(11) 0.0235(12) 0.0248(12) 0.0059(10) -0.0024(10) 0.0004(10)
    C22A 0.0274(14) 0.0502(19) 0.0256(14) 0.0096(13) -0.0016(11) 0.0048(13)
    O1B 0.0211(8) 0.0183(8) 0.0288(10) -0.0020(6) 0.0001(7) 0.0026(7)
    O2B 0.0242(9) 0.0453(12) 0.0238(9) 0.0074(9) -0.0008(8) 0.0007(9)
    O3B 0.0209(8) 0.0228(9) 0.0269(9) 0.0046(7) -0.0013(7) -0.0013(8)
    O4B 0.0192(8) 0.0308(10) 0.0374(11) -0.0089(8) 0.0083(8) -0.0010(9)
    C1B 0.0170(10) 0.0208(11) 0.0309(13) -0.0013(9) -0.0009(10) 0.0018(10)
    C2B 0.0154(10) 0.0252(13) 0.0368(15) -0.0008(9) 0.0001(11) 0.0046(12)
    C3B 0.0173(10) 0.0240(12) 0.0293(14) 0.0036(9) -0.0014(10) 0.0038(11)
    C4B 0.0208(10) 0.0209(11) 0.0247(12) -0.0002(9) -0.0024(9) 0.0005(10)
    C5B 0.0179(10) 0.0182(10) 0.0192(10) -0.0026(8) -0.0023(9) 0.0032(9)
    C6B 0.0151(9) 0.0175(10) 0.0172(10) -0.0011(8) -0.0015(8) 0.0008(9)
    C7B 0.0144(9) 0.0198(11) 0.0154(10) -0.0015(8) -0.0007(8) 0.0000(9)
    C8B 0.0140(9) 0.0193(11) 0.0212(11) -0.0016(8) -0.0006(9) 0.0006(9)
    C9B 0.0165(10) 0.0206(11) 0.0192(11) -0.0021(8) -0.0014(9) 0.0015(9)
    C10B 0.0156(9) 0.0212(11) 0.0190(11) -0.0016(8) -0.0017(9) 0.0011(9)
    C11B 0.0160(9) 0.0201(11) 0.0188(10) -0.0021(8) 0.0014(8) -0.0013(9)
    C12B 0.0139(9) 0.0192(11) 0.0229(12) -0.0036(8) 0.0015(9) 0.0005(9)
    C13B 0.0140(9) 0.0195(11) 0.0228(11) -0.0007(8) -0.0005(9) 0.0035(9)
    C14B 0.0176(10) 0.0215(11) 0.0210(11) -0.0016(8) 0.0041(9) 0.0013(9)
    C15B 0.0166(10) 0.0205(11) 0.0228(12) -0.0013(8) 0.0003(9) -0.0008(9)
    C16B 0.0148(10) 0.0198(11) 0.0278(12) -0.0005(8) 0.0029(10) 0.0037(10)
    C17B 0.0239(11) 0.0257(13) 0.0225(12) -0.0003(10) 0.0034(10) 0.0000(10)
    C18B 0.0199(11) 0.0258(12) 0.0232(12) -0.0036(9) -0.0021(9) 0.0002(10)
    C19B 0.0331(16) 0.0466(19) 0.054(2) -0.0120(14) 0.0238(16) -0.0033(17)
    C20B 0.0187(10) 0.0235(12) 0.0253(12) -0.0022(9) 0.0039(10) 0.0023(10)
    C21B 0.0227(11) 0.0272(13) 0.0256(12) 0.0066(10) 0.0008(10) 0.0000(10)
    C22B 0.0293(14) 0.055(2) 0.0268(14) 0.0123(14) -0.0036(12) -0.0113(14)
_geom_special_details
;
All e.s.d.'s (except the e.s.d. in the dihedral angle between two l.s. planes)
are estimated using the full covariance matrix. The cell e.s.d.'s are taken
into account individually in the estimation of e.s.d.'s in distances, angles
and torsion angles; correlations between e.s.d.'s in cell parameters are only
used when they are defined by crystal symmetry. An approximate (isotropic)
treatment of cell e.s.d.'s is used for estimating e.s.d.'s involving l.s.
planes.
;
loop_
    _geom_bond_atom_site_label_1
    _geom_bond_atom_site_label_2
    _geom_bond_site_symmetry_2
    _geom_bond_distance
    _geom_bond_publ_flag
    O1A C11A . 1.226(3) ?
    O2A C20A . 1.200(3) ?
    O3A C20A . 1.347(3) ?
    O3A C21A . 1.455(3) ?
    O4A C16A . 1.367(3) ?
    O4A C19A . 1.423(4) ?
    C1A C2A . 1.394(4) ?
    C1A C6A . 1.408(3) ?
    C1A H1AA . 0.9500 ?
    C2A C3A . 1.385(4) ?
    C2A H2AA . 0.9500 ?
    C3A C4A . 1.391(3) ?
    C3A H3AA . 0.9500 ?
    C4A C5A . 1.390(3) ?
    C4A H4AA . 0.9500 ?
    C5A C6A . 1.401(4) ?
    C5A H5AA . 0.9500 ?
    C6A C7A . 1.484(3) ?
    C7A C12A . 1.360(3) ?
    C7A C8A . 1.512(3) ?
    C8A C9A . 1.537(3) ?
    C8A H8AA . 0.9900 ?
    C8A H8AB . 0.9900 ?
    C9A C13A . 1.517(3) ?
    C9A C10A . 1.537(4) ?
    C9A H9AA . 1.0000 ?
    C10A C20A . 1.512(4) ?
    C10A C11A . 1.522(3) ?
    C10A H10A . 1.0000 ?
    C11A C12A . 1.466(3) ?
    C12A H12A . 0.9500 ?
    C13A C14A . 1.389(4) ?
    C13A C18A . 1.402(4) ?
    C14A C15A . 1.396(4) ?
    C14A H14A . 0.9500 ?
    C15A C16A . 1.386(4) ?
    C15A H15A . 0.9500 ?
    C16A C17A . 1.393(4) ?
    C17A C18A . 1.386(3) ?
    C17A H17A . 0.9500 ?
    C18A H18A . 0.9500 ?
    C19A H19A . 0.9800 ?
    C19A H19B . 0.9800 ?
    C19A H19C . 0.9800 ?
    C21A C22A . 1.499(4) ?
    C21A H21A . 0.9900 ?
    C21A H21B . 0.9900 ?
    C22A H22A . 0.9800 ?
    C22A H22B . 0.9800 ?
    C22A H22C . 0.9800 ?
    O1B C11B . 1.220(3) ?
    O2B C20B . 1.198(3) ?
    O3B C20B . 1.352(4) ?
    O3B C21B . 1.458(3) ?
    O4B C16B . 1.375(3) ?
    O4B C19B . 1.414(4) ?
    C1B C2B . 1.392(4) ?
    C1B C6B . 1.408(3) ?
    C1B H1BA . 0.9500 ?
    C2B C3B . 1.390(4) ?
    C2B H2BA . 0.9500 ?
    C3B C4B . 1.391(3) ?
    C3B H3BA . 0.9500 ?
    C4B C5B . 1.385(3) ?
    C4B H4BA . 0.9500 ?
    C5B C6B . 1.406(3) ?
    C5B H5BA . 0.9500 ?
    C6B C7B . 1.480(3) ?
    C7B C12B . 1.348(3) ?
    C7B C8B . 1.518(3) ?
    C8B C9B . 1.540(4) ?
    C8B H8BA . 0.9900 ?
    C8B H8BB . 0.9900 ?
    C9B C13B . 1.522(3) ?
    C9B C10B . 1.539(4) ?
    C9B H9BA . 1.0000 ?
    C10B C20B . 1.516(4) ?
    C10B C11B . 1.533(3) ?
    C10B H10B . 1.0000 ?
    C11B C12B . 1.460(3) ?
    C12B H12B . 0.9500 ?
    C13B C18B . 1.385(4) ?
    C13B C14B . 1.398(4) ?
    C14B C15B . 1.395(3) ?
    C14B H14B . 0.9500 ?
    C15B C16B . 1.388(4) ?
    C15B H15B . 0.9500 ?
    C16B C17B . 1.386(4) ?
    C17B C18B . 1.400(4) ?
    C17B H17B . 0.9500 ?
    C18B H18B . 0.9500 ?
    C19B H19D . 0.9800 ?
    C19B H19E . 0.9800 ?
    C19B H19F . 0.9800 ?
    C21B C22B . 1.501(4) ?
    C21B H21C . 0.9900 ?
    C21B H21D . 0.9900 ?
    C22B H22D . 0.9800 ?
    C22B H22E . 0.9800 ?
    C22B H22F . 0.9800 ?
loop_
    _geom_angle_atom_site_label_1
    _geom_angle_atom_site_label_2
    _geom_angle_atom_site_label_3
    _geom_angle_site_symmetry_1
    _geom_angle_site_symmetry_3
    _geom_angle
    _geom_angle_publ_flag
    C20A O3A C21A . . 115.9(2) ?
    C16A O4A C19A . . 117.2(2) ?
    C2A C1A C6A . . 120.6(2) ?
    C2A C1A H1AA . . 119.7 ?
    C6A C1A H1AA . . 119.7 ?
    C3A C2A C1A . . 120.6(2) ?
    C3A C2A H2AA . . 119.7 ?
    C1A C2A H2AA . . 119.7 ?
    C2A C3A C4A . . 119.3(2) ?
    C2A C3A H3AA . . 120.3 ?
    C4A C3A H3AA . . 120.3 ?
    C3A C4A C5A . . 120.5(2) ?
    C3A C4A H4AA . . 119.7 ?
    C5A C4A H4AA . . 119.7 ?
    C4A C5A C6A . . 120.9(2) ?
    C4A C5A H5AA . . 119.6 ?
    C6A C5A H5AA . . 119.6 ?
    C5A C6A C1A . . 118.1(2) ?
    C5A C6A C7A . . 120.1(2) ?
    C1A C6A C7A . . 121.8(2) ?
    C12A C7A C6A . . 121.3(2) ?
    C12A C7A C8A . . 120.1(2) ?
    C6A C7A C8A . . 118.6(2) ?
    C7A C8A C9A . . 114.0(2) ?
    C7A C8A H8AA . . 108.8 ?
    C9A C8A H8AA . . 108.8 ?
    C7A C8A H8AB . . 108.8 ?
    C9A C8A H8AB . . 108.8 ?
    H8AA C8A H8AB . . 107.7 ?
    C13A C9A C10A . . 111.9(2) ?
    C13A C9A C8A . . 112.4(2) ?
    C10A C9A C8A . . 109.0(2) ?
    C13A C9A H9AA . . 107.8 ?
    C10A C9A H9AA . . 107.8 ?
    C8A C9A H9AA . . 107.8 ?
    C20A C10A C11A . . 108.2(2) ?
    C20A C10A C9A . . 113.7(2) ?
    C11A C10A C9A . . 109.9(2) ?
    C20A C10A H10A . . 108.3 ?
    C11A C10A H10A . . 108.3 ?
    C9A C10A H10A . . 108.3 ?
    O1A C11A C12A . . 121.7(2) ?
    O1A C11A C10A . . 121.0(2) ?
    C12A C11A C10A . . 117.2(2) ?
    C7A C12A C11A . . 122.9(2) ?
    C7A C12A H12A . . 118.6 ?
    C11A C12A H12A . . 118.6 ?
    C14A C13A C18A . . 118.1(2) ?
    C14A C13A C9A . . 120.2(2) ?
    C18A C13A C9A . . 121.7(2) ?
    C13A C14A C15A . . 121.6(2) ?
    C13A C14A H14A . . 119.2 ?
    C15A C14A H14A . . 119.2 ?
    C16A C15A C14A . . 119.2(2) ?
    C16A C15A H15A . . 120.4 ?
    C14A C15A H15A . . 120.4 ?
    O4A C16A C15A . . 124.0(2) ?
    O4A C16A C17A . . 115.7(2) ?
    C15A C16A C17A . . 120.4(2) ?
    C18A C17A C16A . . 119.7(2) ?
    C18A C17A H17A . . 120.1 ?
    C16A C17A H17A . . 120.1 ?
    C17A C18A C13A . . 121.0(2) ?
    C17A C18A H18A . . 119.5 ?
    C13A C18A H18A . . 119.5 ?
    O4A C19A H19A . . 109.5 ?
    O4A C19A H19B . . 109.5 ?
    H19A C19A H19B . . 109.5 ?
    O4A C19A H19C . . 109.5 ?
    H19A C19A H19C . . 109.5 ?
    H19B C19A H19C . . 109.5 ?
    O2A C20A O3A . . 123.9(3) ?
    O2A C20A C10A . . 125.2(3) ?
    O3A C20A C10A . . 110.9(2) ?
    O3A C21A C22A . . 107.1(2) ?
    O3A C21A H21A . . 110.3 ?
    C22A C21A H21A . . 110.3 ?
    O3A C21A H21B . . 110.3 ?
    C22A C21A H21B . . 110.3 ?
    H21A C21A H21B . . 108.6 ?
    C21A C22A H22A . . 109.5 ?
    C21A C22A H22B . . 109.5 ?
    H22A C22A H22B . . 109.5 ?
    C21A C22A H22C . . 109.5 ?
    H22A C22A H22C . . 109.5 ?
    H22B C22A H22C . . 109.5 ?
    C20B O3B C21B . . 115.2(2) ?
    C16B O4B C19B . . 117.0(3) ?
    C2B C1B C6B . . 120.7(2) ?
    C2B C1B H1BA . . 119.6 ?
    C6B C1B H1BA . . 119.6 ?
    C1B C2B C3B . . 120.2(2) ?
    C1B C2B H2BA . . 119.9 ?
    C3B C2B H2BA . . 119.9 ?
    C4B C3B C2B . . 119.7(2) ?
    C4B C3B H3BA . . 120.2 ?
    C2B C3B H3BA . . 120.2 ?
    C5B C4B C3B . . 120.4(2) ?
    C5B C4B H4BA . . 119.8 ?
    C3B C4B H4BA . . 119.8 ?
    C4B C5B C6B . . 120.9(2) ?
    C4B C5B H5BA . . 119.5 ?
    C6B C5B H5BA . . 119.5 ?
    C5B C6B C1B . . 118.0(2) ?
    C5B C6B C7B . . 121.0(2) ?
    C1B C6B C7B . . 121.0(2) ?
    C12B C7B C6B . . 122.4(2) ?
    C12B C7B C8B . . 119.6(2) ?
    C6B C7B C8B . . 117.9(2) ?
    C7B C8B C9B . . 113.0(2) ?
    C7B C8B H8BA . . 109.0 ?
    C9B C8B H8BA . . 109.0 ?
    C7B C8B H8BB . . 109.0 ?
    C9B C8B H8BB . . 109.0 ?
    H8BA C8B H8BB . . 107.8 ?
    C13B C9B C10B . . 111.2(2) ?
    C13B C9B C8B . . 112.5(2) ?
    C10B C9B C8B . . 109.4(2) ?
    C13B C9B H9BA . . 107.9 ?
    C10B C9B H9BA . . 107.9 ?
    C8B C9B H9BA . . 107.9 ?
    C20B C10B C11B . . 110.0(2) ?
    C20B C10B C9B . . 112.3(2) ?
    C11B C10B C9B . . 110.36(19) ?
    C20B C10B H10B . . 108.0 ?
    C11B C10B H10B . . 108.0 ?
    C9B C10B H10B . . 108.0 ?
    O1B C11B C12B . . 122.5(2) ?
    O1B C11B C10B . . 120.4(2) ?
    C12B C11B C10B . . 117.0(2) ?
    C7B C12B C11B . . 124.3(2) ?
    C7B C12B H12B . . 117.8 ?
    C11B C12B H12B . . 117.8 ?
    C18B C13B C14B . . 118.2(2) ?
    C18B C13B C9B . . 119.5(2) ?
    C14B C13B C9B . . 122.3(2) ?
    C15B C14B C13B . . 121.1(2) ?
    C15B C14B H14B . . 119.5 ?
    C13B C14B H14B . . 119.5 ?
    C16B C15B C14B . . 119.3(2) ?
    C16B C15B H15B . . 120.4 ?
    C14B C15B H15B . . 120.4 ?
    O4B C16B C17B . . 123.5(2) ?
    O4B C16B C15B . . 115.5(2) ?
    C17B C16B C15B . . 121.0(2) ?
    C16B C17B C18B . . 118.8(2) ?
    C16B C17B H17B . . 120.6 ?
    C18B C17B H17B . . 120.6 ?
    C13B C18B C17B . . 121.7(2) ?
    C13B C18B H18B . . 119.1 ?
    C17B C18B H18B . . 119.1 ?
    O4B C19B H19D . . 109.5 ?
    O4B C19B H19E . . 109.5 ?
    H19D C19B H19E . . 109.5 ?
    O4B C19B H19F . . 109.5 ?
    H19D C19B H19F . . 109.5 ?
    H19E C19B H19F . . 109.5 ?
    O2B C20B O3B . . 124.1(3) ?
    O2B C20B C10B . . 124.6(3) ?
    O3B C20B C10B . . 111.3(2) ?
    O3B C21B C22B . . 107.2(2) ?
    O3B C21B H21C . . 110.3 ?
    C22B C21B H21C . . 110.3 ?
    O3B C21B H21D . . 110.3 ?
    C22B C21B H21D . . 110.3 ?
    H21C C21B H21D . . 108.5 ?
    C21B C22B H22D . . 109.5 ?
    C21B C22B H22E . . 109.5 ?
    H22D C22B H22E . . 109.5 ?
    C21B C22B H22F . . 109.5 ?
    H22D C22B H22F . . 109.5 ?
    H22E C22B H22F . . 109.5 ?
loop_
    _geom_torsion_atom_site_label_1
    _geom_torsion_atom_site_label_2
    _geom_torsion_atom_site_label_3
    _geom_torsion_atom_site_label_4
    _geom_torsion_site_symmetry_1
    _geom_torsion_site_symmetry_2
    _geom_torsion_site_symmetry_3
    _geom_torsion_site_symmetry_4
    _geom_torsion
    _geom_torsion_publ_flag
    C6A C1A C2A C3A . . . . 1.4(5) ?
    C1A C2A C3A C4A . . . . -1.1(5) ?
    C2A C3A C4A C5A . . . . 0.1(5) ?
    C3A C4A C5A C6A . . . . 0.6(4) ?
    C4A C5A C6A C1A . . . . -0.3(4) ?
    C4A C5A C6A C7A . . . . -179.5(3) ?
    C2A C1A C6A C5A . . . . -0.7(4) ?
    C2A C1A C6A C7A . . . . 178.5(3) ?
    C5A C6A C7A C12A . . . . 159.7(3) ?
    C1A C6A C7A C12A . . . . -19.5(4) ?
    C5A C6A C7A C8A . . . . -17.5(4) ?
    C1A C6A C7A C8A . . . . 163.4(3) ?
    C12A C7A C8A C9A . . . . 19.2(3) ?
    C6A C7A C8A C9A . . . . -163.6(2) ?
    C7A C8A C9A C13A . . . . -174.7(2) ?
    C7A C8A C9A C10A . . . . -50.1(3) ?
    C13A C9A C10A C20A . . . . -55.4(3) ?
    C8A C9A C10A C20A . . . . 179.7(2) ?
    C13A C9A C10A C11A . . . . -176.8(2) ?
    C8A C9A C10A C11A . . . . 58.2(3) ?
    C20A C10A C11A O1A . . . . 20.7(3) ?
    C9A C10A C11A O1A . . . . 145.4(3) ?
    C20A C10A C11A C12A . . . . -162.1(2) ?
    C9A C10A C11A C12A . . . . -37.4(3) ?
    C6A C7A C12A C11A . . . . -173.0(2) ?
    C8A C7A C12A C11A . . . . 4.1(4) ?
    O1A C11A C12A C7A . . . . -177.1(3) ?
    C10A C11A C12A C7A . . . . 5.7(4) ?
    C10A C9A C13A C14A . . . . 120.2(3) ?
    C8A C9A C13A C14A . . . . -116.8(3) ?
    C10A C9A C13A C18A . . . . -58.0(3) ?
    C8A C9A C13A C18A . . . . 65.0(3) ?
    C18A C13A C14A C15A . . . . -2.1(4) ?
    C9A C13A C14A C15A . . . . 179.6(2) ?
    C13A C14A C15A C16A . . . . 0.8(4) ?
    C19A O4A C16A C15A . . . . -1.1(4) ?
    C19A O4A C16A C17A . . . . 178.3(3) ?
    C14A C15A C16A O4A . . . . -179.8(2) ?
    C14A C15A C16A C17A . . . . 0.9(4) ?
    O4A C16A C17A C18A . . . . 179.4(2) ?
    C15A C16A C17A C18A . . . . -1.2(4) ?
    C16A C17A C18A C13A . . . . -0.2(4) ?
    C14A C13A C18A C17A . . . . 1.8(4) ?
    C9A C13A C18A C17A . . . . -180.0(2) ?
    C21A O3A C20A O2A . . . . 2.1(4) ?
    C21A O3A C20A C10A . . . . -176.8(2) ?
    C11A C10A C20A O2A . . . . -101.5(3) ?
    C9A C10A C20A O2A . . . . 136.1(3) ?
    C11A C10A C20A O3A . . . . 77.4(3) ?
    C9A C10A C20A O3A . . . . -45.0(3) ?
    C20A O3A C21A C22A . . . . -174.2(2) ?
    C6B C1B C2B C3B . . . . 0.6(5) ?
    C1B C2B C3B C4B . . . . -1.3(5) ?
    C2B C3B C4B C5B . . . . 0.8(4) ?
    C3B C4B C5B C6B . . . . 0.5(4) ?
    C4B C5B C6B C1B . . . . -1.3(4) ?
    C4B C5B C6B C7B . . . . 177.4(2) ?
    C2B C1B C6B C5B . . . . 0.7(4) ?
    C2B C1B C6B C7B . . . . -178.0(3) ?
    C5B C6B C7B C12B . . . . -163.2(3) ?
    C1B C6B C7B C12B . . . . 15.4(4) ?
    C5B C6B C7B C8B . . . . 14.3(4) ?
    C1B C6B C7B C8B . . . . -167.0(2) ?
    C12B C7B C8B C9B . . . . -22.5(3) ?
    C6B C7B C8B C9B . . . . 159.9(2) ?
    C7B C8B C9B C13B . . . . 176.3(2) ?
    C7B C8B C9B C10B . . . . 52.2(3) ?
    C13B C9B C10B C20B . . . . 55.3(3) ?
    C8B C9B C10B C20B . . . . -179.8(2) ?
    C13B C9B C10B C11B . . . . 178.4(2) ?
    C8B C9B C10B C11B . . . . -56.7(3) ?
    C20B C10B C11B O1B . . . . -26.1(3) ?
    C9B C10B C11B O1B . . . . -150.5(3) ?
    C20B C10B C11B C12B . . . . 157.3(2) ?
    C9B C10B C11B C12B . . . . 32.9(3) ?
    C6B C7B C12B C11B . . . . 174.0(2) ?
    C8B C7B C12B C11B . . . . -3.5(4) ?
    O1B C11B C12B C7B . . . . -178.7(3) ?
    C10B C11B C12B C7B . . . . -2.2(4) ?
    C10B C9B C13B C18B . . . . -115.0(3) ?
    C8B C9B C13B C18B . . . . 121.9(3) ?
    C10B C9B C13B C14B . . . . 63.9(3) ?
    C8B C9B C13B C14B . . . . -59.1(3) ?
    C18B C13B C14B C15B . . . . 0.3(4) ?
    C9B C13B C14B C15B . . . . -178.7(2) ?
    C13B C14B C15B C16B . . . . -0.6(4) ?
    C19B O4B C16B C17B . . . . 0.8(4) ?
    C19B O4B C16B C15B . . . . -179.9(3) ?
    C14B C15B C16B O4B . . . . -178.8(2) ?
    C14B C15B C16B C17B . . . . 0.5(4) ?
    O4B C16B C17B C18B . . . . 179.1(2) ?
    C15B C16B C17B C18B . . . . -0.2(4) ?
    C14B C13B C18B C17B . . . . 0.1(4) ?
    C9B C13B C18B C17B . . . . 179.1(2) ?
    C16B C17B C18B C13B . . . . -0.1(4) ?
    C21B O3B C20B O2B . . . . -1.6(4) ?
    C21B O3B C20B C10B . . . . 178.4(2) ?
    C11B C10B C20B O2B . . . . 107.5(3) ?
    C9B C10B C20B O2B . . . . -129.1(3) ?
    C11B C10B C20B O3B . . . . -72.5(3) ?
    C9B C10B C20B O3B . . . . 50.8(3) ?
    C20B O3B C21B C22B . . . . 168.0(2) ?
loop_
    _geom_hbond_atom_site_label_D
    _geom_hbond_atom_site_label_H
    _geom_hbond_atom_site_label_A
    _geom_hbond_site_symmetry_A
    _geom_hbond_distance_DH
    _geom_hbond_distance_HA
    _geom_hbond_distance_DA
    _geom_hbond_angle_DHA
    _geom_hbond_publ_flag
    C5A H5AA O1A 1_545 0.95 2.41 3.210(3) 141 yes
    C5B H5BA O1B 1_545 0.95 2.53 3.329(3) 142 yes
    C14B H14B O2A . 0.95 2.43 3.377(3) 173 yes
    C17A H17A O2B 1_545 0.95 2.59 3.218(4) 124 yes
    C21A H21A Cg1 1_545 0.99 2.70 3.513(3) 142 yes
    C21B H21D Cg2 1_545 0.99 2.71 3.501(3) 139 yes
_iucr_refine_instructions_details
;
TITL mo_bks160_0m in Pna2(1) (100K)
CELL 0.71073  22.3528   8.1659  19.7132  90.000  90.000  90.000
ZERR    8.00   0.0013   0.0005   0.0012   0.000   0.000   0.000
LATT -1
SYMM -X, -Y, 0.5+Z
SYMM 0.5+X, 0.5-Y, Z
SYMM 0.5-X, 0.5+Y, 0.5+Z
SFAC C H O
UNIT 176 176 32
TEMP -173.000
SIZE 0.169 0.243 0.37
MERG 4
OMIT 9 2 0
OMIT 10 2 2
OMIT 6 2 8
L.S. 10
BOND $H
FMAP 2 2 60
PLAN 20
ACTA
CONF
WGHT    0.080900    0.869900
FVAR       0.22907
O1A   3    0.335987    0.637961    0.170644    11.00000    0.02897    0.01751 =
         0.02980    0.00012   -0.00591   -0.00190
O2A   3    0.191005    0.603296    0.178331    11.00000    0.03026    0.03125 =
         0.02472   -0.00159    0.00504    0.00582
O3A   3    0.227556    0.576254    0.072568    11.00000    0.02122    0.02429 =
         0.02306   -0.00178    0.00160    0.00502
O4A   3    0.044334   -0.031388    0.073759    11.00000    0.01595    0.02887 =
         0.03625   -0.00276   -0.00735   -0.00431
C1A   1    0.491803    0.175049    0.148051    11.00000    0.01883    0.01930 =
         0.03100    0.00039   -0.00125   -0.00230
AFIX  43
H1AA  2    0.497754    0.289349    0.142127    11.00000   -1.20000
AFIX   0
C2A   1    0.541094    0.071443    0.154034    11.00000    0.01613    0.02582 =
         0.03537   -0.00108   -0.00082   -0.00377
AFIX  43
H2AA  2    0.580340    0.116013    0.152976    11.00000   -1.20000
AFIX   0
C3A   1    0.533357   -0.096032    0.161514    11.00000    0.02044    0.02650 =
         0.02734    0.00054   -0.00358    0.00273
AFIX  43
H3AA  2    0.567074   -0.166409    0.164813    11.00000   -1.20000
AFIX   0
C4A   1    0.475740   -0.159963    0.164138    11.00000    0.02385    0.01814 =
         0.02763   -0.00017    0.00050    0.00009
AFIX  43
H4AA  2    0.470126   -0.274581    0.169395    11.00000   -1.20000
AFIX   0
C5A   1    0.426256   -0.057325    0.159121    11.00000    0.01868    0.02371 =
         0.02148    0.00133    0.00080   -0.00383
AFIX  43
H5AA  2    0.387165   -0.102634    0.161437    11.00000   -1.20000
AFIX   0
C6A   1    0.433284    0.111656    0.150715    11.00000    0.01650    0.02190 =
         0.01899   -0.00234    0.00046   -0.00088
C7A   1    0.379974    0.219479    0.146003    11.00000    0.01722    0.02012 =
         0.01717    0.00174    0.00087   -0.00406
C8A   1    0.320110    0.142805    0.129995    11.00000    0.01420    0.01639 =
         0.02182   -0.00040    0.00075   -0.00255
AFIX  23
H8AA  2    0.305346    0.085391    0.170936    11.00000   -1.20000
H8AB  2    0.325733    0.059786    0.093957    11.00000   -1.20000
AFIX   0
C9A   1    0.272274    0.265824    0.106685    11.00000    0.01704    0.01969 =
         0.02096   -0.00074   -0.00001   -0.00005
AFIX  13
H9AA  2    0.285063    0.310593    0.061751    11.00000   -1.20000
AFIX   0
C10A  1    0.270074    0.409075    0.157199    11.00000    0.01910    0.01735 =
         0.02012   -0.00049    0.00064   -0.00127
AFIX  13
H10A  2    0.259717    0.364320    0.202934    11.00000   -1.20000
AFIX   0
C11A  1    0.331319    0.490030    0.161773    11.00000    0.02123    0.01725 =
         0.01865    0.00029   -0.00305   -0.00303
C12A  1    0.383733    0.382770    0.158634    11.00000    0.01870    0.02011 =
         0.02311    0.00092   -0.00138   -0.00364
AFIX  43
H12A  2    0.422148    0.429477    0.165755    11.00000   -1.20000
AFIX   0
C13A  1    0.211316    0.186930    0.097394    11.00000    0.01529    0.01718 =
         0.02399   -0.00231    0.00211    0.00086
C14A  1    0.184868    0.182865    0.033766    11.00000    0.02295    0.02454 =
         0.02148   -0.00142    0.00292   -0.00154
AFIX  43
H14A  2    0.205243    0.230418   -0.003658    11.00000   -1.20000
AFIX   0
C15A  1    0.128970    0.110488    0.023409    11.00000    0.02362    0.02363 =
         0.02161    0.00003   -0.00277    0.00043
AFIX  43
H15A  2    0.111705    0.107832   -0.020612    11.00000   -1.20000
AFIX   0
C16A  1    0.099060    0.042673    0.078141    11.00000    0.01595    0.01761 =
         0.02594   -0.00110   -0.00328   -0.00001
C17A  1    0.123955    0.049152    0.142915    11.00000    0.01825    0.01920 =
         0.02248    0.00123    0.00079   -0.00003
AFIX  43
H17A  2    0.102900    0.004734    0.180516    11.00000   -1.20000
AFIX   0
C18A  1    0.179601    0.120749    0.152191    11.00000    0.01775    0.01963 =
         0.01831   -0.00062   -0.00201    0.00142
AFIX  43
H18A  2    0.196472    0.124979    0.196387    11.00000   -1.20000
AFIX   0
C19A  1    0.016783   -0.036049    0.008585    11.00000    0.03145    0.04564 =
         0.04632   -0.00290   -0.02113   -0.00710
AFIX 137
H19A  2   -0.021975   -0.091556    0.011948    11.00000   -1.50000
H19B  2    0.042589   -0.095760   -0.023091    11.00000   -1.50000
H19C  2    0.010792    0.075964   -0.007916    11.00000   -1.50000
AFIX   0
C20A  1    0.224651    0.539131    0.139158    11.00000    0.01908    0.02161 =
         0.02285   -0.00081   -0.00040   -0.00296
C21A  1    0.188020    0.706853    0.049745    11.00000    0.02256    0.02406 =
         0.02518    0.00043   -0.00230    0.00567
AFIX  23
H21A  2    0.199800    0.812312    0.070608    11.00000   -1.20000
H21B  2    0.146158    0.682583    0.062701    11.00000   -1.20000
AFIX   0
C22A  1    0.193736    0.716028   -0.025943    11.00000    0.02764    0.05048 =
         0.02565    0.00490   -0.00159    0.00962
AFIX 137
H22A  2    0.164435    0.794183   -0.043815    11.00000   -1.50000
H22B  2    0.186330    0.607644   -0.045569    11.00000   -1.50000
H22C  2    0.234177    0.752253   -0.037915    11.00000   -1.50000
AFIX   0
O1B   3    0.273765    1.127504    0.298486    11.00000    0.02161    0.01822 =
         0.02912    0.00279    0.00045   -0.00201
O2B   3    0.123854    1.081429    0.305614    11.00000    0.02457    0.04555 =
         0.02426    0.00031   -0.00103    0.00693
O3B   3    0.170509    1.076317    0.406908    11.00000    0.02112    0.02283 =
         0.02727   -0.00095   -0.00126    0.00452
O4B   3   -0.017117    0.469847    0.410904    11.00000    0.01942    0.03073 =
         0.03740   -0.00086    0.00787   -0.00902
C1B   1    0.430842    0.675288    0.330837    11.00000    0.01758    0.02076 =
         0.03108    0.00205   -0.00121   -0.00126
AFIX  43
H1BA  2    0.435737    0.790678    0.333464    11.00000   -1.20000
AFIX   0
C2B   1    0.480932    0.575176    0.327321    11.00000    0.01559    0.02525 =
         0.03675    0.00452    0.00049   -0.00163
AFIX  43
H2BA  2    0.519775    0.622369    0.327830    11.00000   -1.20000
AFIX   0
C3B   1    0.474500    0.405959    0.323054    11.00000    0.01767    0.02410 =
         0.02892    0.00373   -0.00172    0.00437
AFIX  43
H3BA  2    0.508782    0.337662    0.319741    11.00000   -1.20000
AFIX   0
C4B   1    0.417536    0.337611    0.323677    11.00000    0.02100    0.02078 =
         0.02435    0.00077   -0.00210   -0.00012
AFIX  43
H4BA  2    0.412977    0.222084    0.321330    11.00000   -1.20000
AFIX   0
C5B   1    0.367437    0.436649    0.327689    11.00000    0.01800    0.01853 =
         0.01891    0.00365   -0.00244   -0.00272
AFIX  43
H5BA  2    0.328808    0.388179    0.328517    11.00000   -1.20000
AFIX   0
C6B   1    0.372906    0.607925    0.330556    11.00000    0.01533    0.01739 =
         0.01715    0.00104   -0.00139   -0.00088
C7B   1    0.319372    0.714259    0.331845    11.00000    0.01453    0.02012 =
         0.01527   -0.00004   -0.00069   -0.00176
C8B   1    0.259288    0.635357    0.346965    11.00000    0.01392    0.01928 =
         0.02149    0.00068   -0.00109   -0.00150
AFIX  23
H8BA  2    0.264794    0.550465    0.382270    11.00000   -1.20000
H8BB  2    0.244513    0.580399    0.305454    11.00000   -1.20000
AFIX   0
C9B   1    0.211925    0.758721    0.371292    11.00000    0.01627    0.02129 =
         0.01968    0.00178   -0.00125   -0.00190
AFIX  13
H9BA  2    0.225525    0.803645    0.415891    11.00000   -1.20000
AFIX   0
C10B  1    0.208250    0.902102    0.320871    11.00000    0.01596    0.02145 =
         0.01908    0.00062   -0.00193   -0.00155
AFIX  13
H10B  2    0.195938    0.857000    0.275823    11.00000   -1.20000
AFIX   0
C11B  1    0.269658    0.982467    0.312433    11.00000    0.01619    0.02065 =
         0.01833   -0.00119    0.00134   -0.00229
C12B  1    0.321886    0.875904    0.317954    11.00000    0.01427    0.01951 =
         0.02291    0.00079    0.00143   -0.00347
AFIX  43
H12B  2    0.360209    0.923584    0.311320    11.00000   -1.20000
AFIX   0
C13B  1    0.150809    0.680156    0.382002    11.00000    0.01423    0.01964 =
         0.02335    0.00356   -0.00074   -0.00078
C14B  1    0.120104    0.601033    0.329480    11.00000    0.01805    0.02119 =
         0.02122    0.00135    0.00407   -0.00090
AFIX  43
H14B  2    0.137937    0.593643    0.285844    11.00000   -1.20000
AFIX   0
C15B  1    0.063688    0.532913    0.340356    11.00000    0.01734    0.02091 =
         0.02238   -0.00072   -0.00015   -0.00125
AFIX  43
H15B  2    0.043022    0.480313    0.304321    11.00000   -1.20000
AFIX   0
C16B  1    0.038057    0.542738    0.404320    11.00000    0.01446    0.01993 =
         0.02881    0.00409    0.00361   -0.00044
C17B  1    0.067480    0.620274    0.457194    11.00000    0.02420    0.02540 =
         0.02246   -0.00003    0.00357   -0.00022
AFIX  43
H17B  2    0.049705    0.626824    0.500883    11.00000   -1.20000
AFIX   0
C18B  1    0.123827    0.688714    0.445065    11.00000    0.01952    0.02620 =
         0.02371    0.00010   -0.00241   -0.00322
AFIX  43
H18B  2    0.144110    0.742501    0.481079    11.00000   -1.20000
AFIX   0
C19B  1   -0.044645    0.477764    0.475590    11.00000    0.03391    0.04704 =
         0.05212   -0.00329    0.02335   -0.01197
AFIX 137
H19D  2   -0.081974    0.414846    0.474905    11.00000   -1.50000
H19E  2   -0.053382    0.592198    0.486824    11.00000   -1.50000
H19F  2   -0.017612    0.431721    0.509766    11.00000   -1.50000
AFIX   0
C20B  1    0.162357    1.029097    0.341877    11.00000    0.01908    0.02368 =
         0.02567    0.00238    0.00442   -0.00215
C21B  1    0.129261    1.201897    0.431055    11.00000    0.02317    0.02729 =
         0.02594   -0.00032    0.00088    0.00670
AFIX  23
H21C  2    0.087612    1.172720    0.418984    11.00000   -1.20000
H21D  2    0.138940    1.308923    0.410171    11.00000   -1.20000
AFIX   0
C22B  1    0.136119    1.211100    0.506818    11.00000    0.02922    0.05533 =
         0.02685   -0.01087   -0.00336    0.01264
AFIX 137
H22D  2    0.109812    1.296765    0.524773    11.00000   -1.50000
H22E  2    0.177749    1.237052    0.518112    11.00000   -1.50000
H22F  2    0.125265    1.105480    0.526962    11.00000   -1.50000
HKLF 4 1 0 0 -1 0 -1 0 -1 0 0
REM  mo_bks160_0m in Pna2(1) (100K)
REM R1 =  0.0527 for   8948 Fo > 4sig(Fo)  and  0.0670 for all  10813 data
REM    473 parameters refined using      1 restraints
END
WGHT      0.0809      0.8700
REM Highest difference peak  0.339,  deepest hole -0.231,  1-sigma level  0.057
Q1    1   0.4627  0.1429  0.1580  11.00000  0.05    0.34
Q2    1   0.4245  0.0324  0.1627  11.00000  0.05    0.32
Q3    1   0.5002 -0.1259  0.1629  11.00000  0.05    0.31
Q4    1   0.4407  0.3750  0.3232  11.00000  0.05    0.31
Q5    1   0.2399  0.9411  0.3169  11.00000  0.05    0.31
Q6    1   0.2192  0.8862  0.3618  11.00000  0.05    0.31
Q7    1   0.1852  0.4067  0.1775  11.00000  0.05    0.29
Q8    1   0.3731  0.5294  0.3208  11.00000  0.05    0.29
Q9    1   0.4570  0.6260  0.3257  11.00000  0.05    0.29
Q10   1   0.4015  0.6375  0.3295  11.00000  0.05    0.28
Q11   1   0.3627  0.5271  0.3343  11.00000  0.05    0.28
Q12   1   0.3435  0.6429  0.3289  11.00000  0.05    0.27
Q13   1   0.5169  0.1191  0.1557  11.00000  0.05    0.27
Q14   1   0.2775  0.8839  0.2999  11.00000  0.05    0.27
Q15   1   0.3018  0.4442  0.1557  11.00000  0.05    0.27
Q16   1   0.4573 -0.0968  0.1539  11.00000  0.05    0.26
Q17   1   0.5413 -0.0158  0.1637  11.00000  0.05    0.26
Q18   1   0.1402  0.6608  0.4190  11.00000  0.05    0.25
Q19   1   0.1616  0.9203  0.4123  11.00000  0.05    0.25
Q20   1   0.3965  0.4057  0.3227  11.00000  0.05    0.24
;
