# Supplementary material for: Ethyl 6-(4-meth­oxy­phen­yl)-2-oxo-4-phenyl­cyclo­hex-3-ene­carboxyl­ate
Source: Acta Crystallogr Sect E Struct Rep Online. 2012 Aug 25;68(Pt 9):o2788–9. doi: 10.1107/S1600536812036446 (PMC3435819; doi:10.1107/S1600536812036446)
Supplement: Supplementary file 2 [file e-68-o2788-Isup2.hkl]

# 
# h,k,l, Fc-squared, Fo-squared, sigma(Fo-squared) and status flag 
# 
data_I
_shelx_title ' mo_bks160_0m in Pna2(1) (100K)' 
_shelx_refln_list_code          4 
_shelx_F_calc_maximum      423.77 
_exptl_crystal_F_000      1488.00 
_reflns_d_resolution_high  0.7007 
 
loop_ 
 _symmetry_equiv_pos_as_xyz 
 'x, y, z' 
 '-x, -y, z+1/2' 
 'x+1/2, -y+1/2, z' 
 '-x+1/2, y+1/2, z+1/2' 
 
_cell_length_a    22.3528 
_cell_length_b     8.1659 
_cell_length_c    19.7132 
_cell_angle_alpha  90.000 
_cell_angle_beta   90.000 
_cell_angle_gamma  90.000 
 
_shelx_F_squared_multiplier     1.000 
 
loop_ 
 _refln_index_h 
 _refln_index_k 
 _refln_index_l 
 _refln_F_squared_calc 
 _refln_F_squared_meas 
 _refln_F_squared_sigma 
 _refln_observed_status 
   2   0   0     6175.84     5853.61    222.55 o 
   4   0   0        0.19        7.71      3.97 o 
   6   0   0    10477.90    10139.49    389.04 o 
   8   0   0       13.83       12.07      6.46 o 
  10   0   0      200.37      173.70     17.23 o 
  12   0   0     5362.61     5752.21    231.70 o 
  14   0   0      755.76      791.47     46.76 o 
  16   0   0     1813.57     1611.68     80.18 o 
  18   0   0      407.34      411.77     33.99 o 
  20   0   0    13426.24    12670.70    256.77 o 
  22   0   0      320.83      357.36     22.82 o 
  24   0   0        1.67        0.86      9.27 o 
  26   0   0       74.23       73.32     10.04 o 
  28   0   0      195.27      215.07     16.19 o 
  30   0   0       19.28       27.98     10.47 o 
   1   1   0      319.91      244.73     11.48 o 
   2   1   0      487.29      455.35     14.10 o 
   3   1   0    24702.65    23876.73    637.57 o 
   4   1   0        0.12        9.32      2.52 o 
   5   1   0     3570.33     3384.02     86.93 o 
   6   1   0    10500.70     9256.46    232.41 o 
   7   1   0    20999.23    21594.08    538.41 o 
   8   1   0     8066.12     7989.51    202.35 o 
   9   1   0      454.69      942.17     23.85 o 
  10   1   0     3346.62     3644.02     67.60 o 
  11   1   0     1020.82      919.70     22.08 o 
  12   1   0      452.79      521.09     12.99 o 
  13   1   0      618.04      646.87     15.52 o 
  14   1   0       34.76       43.57      4.08 o 
  15   1   0       41.02       47.39      4.42 o 
  16   1   0       49.20       54.49      5.02 o 
  17   1   0        0.65        6.93      4.69 o 
  19   1   0       95.55      150.91     18.05 o 
  20   1   0       59.06       54.49      7.54 o 
  21   1   0      586.50      598.08     21.76 o 
  22   1   0      283.74      261.80     14.77 o 
  23   1   0      580.39      552.86     21.59 o 
  24   1   0      367.26      322.18     13.14 o 
  25   1   0      139.89      148.44      8.72 o 
  26   1   0       14.97       25.03      5.78 o 
  27   1   0     2807.68     2824.84     65.44 o 
  28   1   0     1098.05     1105.02     52.01 o 
  29   1   0       40.23       55.64      7.81 o 
  30   1   0      202.42      187.39     13.54 o 
  31   1   0       90.87      103.96      9.94 o 
   0   2   0    13896.12    16804.14    348.21 o 
   1   2   0    68009.17    65380.38    947.42 o 
   2   2   0    18400.79    20296.04    293.94 o 
   3   2   0      724.69      684.72     13.30 o 
   4   2   0     3902.98     4028.98     74.60 o 
   5   2   0     7019.35     6442.49    103.49 o 
   6   2   0      379.30      439.81     12.25 o 
   7   2   0      721.50      634.64     16.78 o 
   8   2   0      208.76      220.20     26.16 o 
  10   2   0     4189.59     3388.64    119.85 o 
  11   2   0       25.38       39.26      5.01 o 
  12   2   0       36.28       52.05      7.32 o 
  13   2   0       25.62       32.42      5.42 o 
  14   2   0     1443.82     1470.36     31.82 o 
  15   2   0     1660.66     1442.15     37.97 o 
  16   2   0     1172.06     1287.57     35.46 o 
  17   2   0     1216.31     1155.47     32.96 o 
  18   2   0      737.11      688.53     27.90 o 
  19   2   0     2431.99     2030.89     52.62 o 
  20   2   0      249.16      300.71     15.75 o 
  21   2   0      179.11      173.33     13.35 o 
  22   2   0        0.04       11.87      6.65 o 
  23   2   0       74.13       72.92      6.68 o 
  24   2   0       33.68       64.11     23.35 o 
  25   2   0        3.29        0.47      4.86 o 
  26   2   0        0.44       -3.98      4.68 o 
  27   2   0       22.74       37.34     13.88 o 
  28   2   0      277.61      301.76     14.47 o 
  29   2   0      102.37      105.07      9.66 o 
  30   2   0      345.23      377.97     16.42 o 
  31   2   0       62.34       82.71      9.09 o 
   1   3   0       35.26       42.15      2.85 o 
   2   3   0      254.35      205.25      5.85 o 
   3   3   0       22.11       27.29      3.35 o 
   4   3   0     2080.33     1891.33     45.47 o 
   5   3   0       54.37       70.80      4.59 o 
   6   3   0    12042.11    11577.01    209.90 o 
   7   3   0     3968.97     4710.44     88.41 o 
   8   3   0      142.34      136.59      5.99 o 
   9   3   0      302.29      362.76      9.57 o 
  10   3   0     1124.37     1022.18     18.15 o 
  11   3   0      969.15     1088.97     19.67 o 
  12   3   0      554.92      517.85     12.26 o 
  13   3   0      539.66      507.51     14.68 o 
  14   3   0        0.77        0.24      2.09 o 
  15   3   0       22.70       19.73      6.99 o 
  16   3   0      134.46      133.94     10.33 o 
  17   3   0       15.54       16.68      4.41 o 
  18   3   0        4.08        0.77      4.07 o 
  19   3   0      243.52      198.30     10.84 o 
  20   3   0       85.54      110.46      8.61 o 
  21   3   0       13.95       21.44      5.43 o 
  22   3   0      130.92      125.22      9.38 o 
  23   3   0       58.74       51.24      7.09 o 
  24   3   0        0.98       -2.84      5.02 o 
  25   3   0        1.36        3.45      5.51 o 
  26   3   0      803.71      863.14     26.98 o 
  27   3   0        0.14       16.41      8.30 o 
  28   3   0        3.94        2.19      6.15 o 
  29   3   0       90.72      105.08     10.54 o 
  30   3   0        1.01        4.94      7.24 o 
   0   4   0     8420.24    10342.62    185.00 o 
   1   4   0      332.79      486.45      8.93 o 
   2   4   0      844.79      771.17     13.06 o 
   3   4   0        2.92       -0.74      2.75 o 
   4   4   0      709.71      685.10     11.37 o 
   5   4   0      648.41      550.27     11.98 o 
   6   4   0       24.52       43.52      5.58 o 
   7   4   0      567.88      531.74     11.67 o 
   8   4   0        3.39        2.73      3.16 o 
   9   4   0      231.09      352.53     17.06 o 
  10   4   0       33.05       39.99      5.18 o 
  11   4   0      117.62      123.15      8.12 o 
  12   4   0      185.54      229.85      9.20 o 
  13   4   0      761.50      786.62     43.68 o 
  14   4   0      142.71      123.92     12.91 o 
  15   4   0      160.11      136.27     12.71 o 
  16   4   0     1026.08      944.53     27.90 o 
  17   4   0      656.42      653.88     22.45 o 
  18   4   0       84.78       95.87     13.55 o 
  19   4   0      325.12      411.88     17.03 o 
  20   4   0     1150.91      931.90     28.54 o 
  21   4   0        0.73       10.20      5.85 o 
  22   4   0      110.69      107.73     10.44 o 
  23   4   0       41.43       51.65     10.35 o 
  24   4   0        1.39       -1.85      6.15 o 
  25   4   0        0.11        0.95      7.68 o 
  26   4   0        0.19       -6.42      6.42 o 
  27   4   0        0.10        4.21      6.76 o 
  28   4   0       63.84       60.09     11.10 o 
  29   4   0      418.71      435.32     21.25 o 
   1   5   0      125.02      139.56      6.04 o 
   2   5   0        0.66       -0.25      2.69 o 
   3   5   0       10.90        4.17      2.72 o 
   4   5   0      149.78      165.79      5.81 o 
   5   5   0       93.20      119.50      5.94 o 
   6   5   0     3648.41     3826.39     55.29 o 
   7   5   0     3862.07     3685.12     63.64 o 
   8   5   0      281.74      284.28     12.44 o 
   9   5   0     1474.18     1360.68     31.90 o 
  10   5   0     1365.51     1236.89     35.35 o 
  11   5   0      204.88      333.49     26.67 o 
  12   5   0       36.98       21.87      5.63 o 
  13   5   0      158.24      144.98     11.84 o 
  14   5   0        1.40       -4.13      5.44 o 
  15   5   0        7.22       -1.84      6.75 o 
  16   5   0       20.56       15.46      7.09 o 
  17   5   0       12.59       11.05      6.84 o 
  18   5   0        0.09       -0.53      5.96 o 
  19   5   0       37.95       33.34      7.97 o 
  20   5   0       13.88       12.85      7.00 o 
  21   5   0       22.77       17.76      7.35 o 
  22   5   0        1.95        2.65      7.08 o 
  23   5   0      155.13      166.00     14.16 o 
  24   5   0       28.12       21.40      8.31 o 
  25   5   0       85.72       82.10     11.32 o 
  26   5   0        1.24        2.07      7.93 o 
  27   5   0      426.41      459.01     21.99 o 
  28   5   0       76.99       96.27     12.82 o 
   0   6   0     1172.65     1112.26     38.57 o 
   1   6   0      128.85      131.75      6.90 o 
   2   6   0      472.20      515.06     14.06 o 
   3   6   0      277.91      296.99      9.00 o 
   4   6   0       10.75       14.02      4.04 o 
   5   6   0      597.98      530.72     19.82 o 
   6   6   0      148.34      183.06     10.64 o 
   7   6   0       17.57        3.49      8.08 o 
   8   6   0      484.99      418.55     19.19 o 
   9   6   0        1.54        1.23      6.10 o 
  10   6   0       54.50       90.09      9.76 o 
  11   6   0     1597.62     1604.75     55.90 o 
  12   6   0     2284.46     2218.76     49.05 o 
  13   6   0      115.14      115.83     10.92 o 
  14   6   0        5.70        4.53      6.39 o 
  15   6   0        2.14        3.35      6.45 o 
  16   6   0       20.86       32.04      8.37 o 
  17   6   0        0.93       -6.40      6.40 o 
  18   6   0        5.98       11.99      7.38 o 
  19   6   0        1.80        9.10      7.39 o 
  20   6   0      459.10      418.99     21.26 o 
  21   6   0       61.87       71.10     11.32 o 
  22   6   0        6.00       10.12      8.38 o 
  23   6   0        0.01        3.09     11.30 o 
  24   6   0        8.91        4.64      8.49 o 
  25   6   0        1.23        2.89      9.11 o 
  26   6   0        0.87       -9.27      9.27 o 
  27   6   0        0.86        5.74     15.47 o 
   1   7   0       89.69       77.87      8.12 o 
   2   7   0       82.71       67.43      8.06 o 
   3   7   0        3.61       -5.36      5.36 o 
   4   7   0      131.26      166.65      9.94 o 
   5   7   0      271.31      282.13     14.97 o 
   6   7   0      366.67      334.18     14.03 o 
   7   7   0       57.26      104.55     10.60 o 
   8   7   0     2847.85     2735.60     58.79 o 
   9   7   0      322.39      322.12     16.19 o 
  10   7   0       56.23       94.14     10.76 o 
  11   7   0      100.04      103.75     11.17 o 
  12   7   0       64.01       66.41      9.61 o 
  13   7   0       18.22       17.35      7.62 o 
  14   7   0        0.04       -6.02      6.91 o 
  15   7   0       38.38       31.97      9.53 o 
  16   7   0        0.36        0.82      7.28 o 
  17   7   0       13.57       23.16     14.80 o 
  18   7   0        5.62       10.26      8.21 o 
  19   7   0      205.56      202.86     17.55 o 
  20   7   0      225.70      244.97     23.53 o 
  21   7   0       46.09       61.22     12.46 o 
  22   7   0       36.12       45.72     11.19 o 
  23   7   0       41.12       54.97     12.89 o 
  24   7   0      562.63      578.03     28.36 o 
  25   7   0     1010.05     1017.11     38.01 o 
   0   8   0       45.80       58.19     13.21 o 
   1   8   0       39.44       29.27      9.69 o 
   2   8   0      808.15      696.60     25.72 o 
   3   8   0      292.84      280.15     17.21 o 
   4   8   0       52.44       75.46     11.57 o 
   5   8   0      418.26      358.21     22.11 o 
   6   8   0       26.24       27.39      8.82 o 
   7   8   0        1.09        1.15      8.71 o 
   8   8   0      146.23      144.04     15.83 o 
   9   8   0        0.01        4.77      8.76 o 
  10   8   0       29.43       31.21     10.59 o 
  11   8   0      148.04      139.85     13.32 o 
  12   8   0      124.44      126.80     13.01 o 
  13   8   0        7.80        2.52      7.91 o 
  14   8   0      163.81      160.84     14.56 o 
  15   8   0      408.47      441.60     23.95 o 
  16   8   0        1.61       16.54     11.32 o 
  17   8   0      684.89      758.31     31.47 o 
  18   8   0      235.63      271.52     21.15 o 
  19   8   0        0.90        4.04      8.91 o 
  20   8   0       30.61       29.25     11.21 o 
  21   8   0      322.66      327.76     23.71 o 
  22   8   0        2.65        7.20     10.65 o 
  23   8   0       13.18        0.30     10.12 o 
   1   9   0        0.31       12.51     12.85 o 
   2   9   0       19.63       37.24     13.48 o 
   3   9   0        2.20        0.21      8.41 o 
   4   9   0      310.14      317.55     26.10 o 
   5   9   0      334.58      320.94     26.64 o 
   6   9   0      418.59      429.05     27.83 o 
   7   9   0      283.54      263.27     24.48 o 
   8   9   0        6.84       -2.87     11.32 o 
   9   9   0       24.80       41.19     14.77 o 
  10   9   0        0.08        6.33      9.82 o 
  11   9   0      149.49      153.88     17.42 o 
  12   9   0        2.98       -0.69      9.86 o 
  13   9   0       35.52       47.53     13.69 o 
  14   9   0      169.30      189.83     19.37 o 
  15   9   0      107.80       81.53     15.36 o 
  16   9   0       29.44       20.59     14.02 o 
  17   9   0       10.41       18.50     11.03 o 
  18   9   0        1.09       -4.21      9.95 o 
  19   9   0        3.15       10.69     10.93 o 
  20   9   0       64.67       51.18     12.93 o 
   0  10   0      123.79      124.46     25.83 o 
   1  10   0       55.97       63.19     23.18 o 
   2  10   0      146.84      143.61     26.98 o 
   3  10   0      165.45      177.33     31.69 o 
   4  10   0      131.18      122.16     29.59 o 
   5  10   0       30.59       13.52     23.94 o 
   6  10   0      105.08      136.72     26.71 o 
   7  10   0        0.72       13.11     14.52 o 
   8  10   0        5.72       17.47     13.89 o 
   9  10   0        0.08       23.78     14.51 o 
  10  10   0       37.82       53.40     17.99 o 
  11  10   0       33.76       20.75     14.15 o 
  12  10   0      276.96      281.39     28.00 o 
  13  10   0        6.06       -1.09     14.06 o 
  14  10   0       13.16       15.36     18.84 o 
  15  10   0       34.65       50.18     17.51 o 
  16  10   0      315.91      316.11     25.56 o 
   1  11   0        4.17      -11.15     22.88 o 
   2  11   0       20.56       39.21     26.32 o 
   3  11   0        1.84      -12.87     23.91 o 
   4  11   0      540.71      589.29     49.57 o 
   5  11   0       83.54       79.91     30.14 o 
   6  11   0      263.16      303.26     41.15 o 
   7  11   0      324.90      345.63     43.14 o 
   8  11   0       99.54       80.86     31.17 o 
   9  11   0       12.53       -3.22     14.74 o 
  10  11   0        0.18        2.04     15.03 o 
   2   0   1      387.61      315.04     88.61 o 
   4   0   1     1438.40     1280.31     37.85 o 
   6   0   1    28031.79    27880.50    746.50 o 
   8   0   1      506.73      421.22     17.69 o 
  10   0   1     1807.56     1371.23    553.42 o 
  12   0   1     4436.64     4806.03    104.76 o 
  14   0   1     8856.04     8577.86    154.73 o 
  16   0   1        9.57       18.53      3.86 o 
  18   0   1     6018.17     5748.58    106.68 o 
  20   0   1     2451.20     2575.41     63.04 o 
  22   0   1      916.61      950.36     22.96 o 
  24   0   1      394.56      361.06     12.92 o 
  26   0   1      104.15      114.40      8.51 o 
  28   0   1      225.17      250.18     12.20 o 
  30   0   1       20.62       26.92      7.99 o 
   0   1   1     5639.30     5712.35     92.64 o 
   1   1   1      846.71      791.98     24.37 o 
   2   1   1      958.27      841.93     20.76 o 
   3   1   1    22596.25    22502.43    643.29 o 
   4   1   1      227.27      120.26     39.57 o 
   5   1   1     2085.49     1381.57    374.88 o 
   6   1   1     2982.42     2844.26     42.57 o 
   7   1   1      429.73      487.09     28.39 o 
   8   1   1     2863.14     2850.17     52.85 o 
   9   1   1     2129.74     2596.83     37.47 o 
  10   1   1      707.56      880.82     26.12 o 
  11   1   1      217.28      222.39      6.97 o 
  12   1   1      148.35      189.54      5.16 o 
  13   1   1      388.73      439.28      8.34 o 
  14   1   1      188.92      177.33      5.08 o 
  15   1   1      370.40      466.56      9.09 o 
  16   1   1      407.43      391.33      9.58 o 
  17   1   1     1556.30     1527.67     23.16 o 
  18   1   1     1024.99      974.89     18.08 o 
  19   1   1      382.47      423.65     12.00 o 
  20   1   1      200.80      167.99      8.20 o 
  21   1   1      125.98      154.96      6.53 o 
  22   1   1      458.96      431.98     10.95 o 
  23   1   1       98.62      107.00      6.14 o 
  24   1   1       52.38       44.77      4.79 o 
  25   1   1      217.73      221.17      8.69 o 
  26   1   1       43.21       43.77      5.44 o 
  27   1   1      222.98      255.03     11.79 o 
  28   1   1      293.85      293.50     11.81 o 
  29   1   1      110.68      128.69      9.70 o 
  30   1   1      123.85      124.15      7.15 o 
  31   1   1       46.39       69.15      7.49 o 
   1   2   1     7392.01     6912.26     71.79 o 
   2   2   1     6494.54     6621.39     65.41 o 
   3   2   1     6931.88     6467.01     73.13 o 
   4   2   1     6143.11     6051.86     83.20 o 
   5   2   1     5482.55     5106.49     66.40 o 
   6   2   1      559.59      683.41     14.30 o 
   7   2   1     4818.40     4452.13     76.25 o 
   8   2   1      382.45      617.13     11.46 o 
   9   2   1     8110.43     6033.84   1901.71 o 
  10   2   1    19665.51    21031.72    338.15 o 
  11   2   1       29.64       46.46      3.28 o 
  12   2   1      284.90      282.56      7.11 o 
  13   2   1     1435.30     1369.96     21.91 o 
  14   2   1      515.72      525.85     10.15 o 
  15   2   1       72.63       57.27      3.96 o 
  16   2   1     1197.95     1412.17     23.79 o 
  17   2   1       21.83       17.48      3.16 o 
  18   2   1        9.53       12.14      3.10 o 
  19   2   1     1206.31     1080.84     20.00 o 
  20   2   1       23.15       36.60      4.13 o 
  21   2   1      273.44      251.49      8.64 o 
  22   2   1       87.29      103.96      6.24 o 
  23   2   1      142.75      164.81     10.22 o 
  24   2   1      490.49      472.08     13.90 o 
  25   2   1       78.25       67.76      6.44 o 
  26   2   1      106.13      114.15      8.12 o 
  27   2   1      104.76      101.25      9.15 o 
  28   2   1      165.76      182.47     10.20 o 
  29   2   1      166.05      169.01     10.09 o 
  30   2   1       52.88       87.37     11.33 o 
  31   2   1       37.46       38.46      6.78 o 
   0   3   1      258.95      199.07      5.57 o 
   1   3   1     1606.28     1907.24     19.80 o 
   2   3   1      293.67      247.95      4.72 o 
   3   3   1     2070.81     2263.48     26.30 o 
   4   3   1     5969.15     5272.01     66.23 o 
   5   3   1      270.60      318.76      9.42 o 
   6   3   1      980.86     1019.17     20.13 o 
   7   3   1     1154.50     1355.03     18.94 o 
   8   3   1        5.87        1.59      1.80 o 
   9   3   1      150.01      169.02      4.65 o 
  10   3   1       22.40       22.35      5.79 o 
  11   3   1     1058.10     1144.99     14.92 o 
  12   3   1      161.63      183.63      7.08 o 
  13   3   1      249.15      234.82      8.44 o 
  14   3   1      126.94      118.74      7.24 o 
  15   3   1       90.13      118.96      5.71 o 
  16   3   1     1493.25     1339.10     22.22 o 
  17   3   1      102.47      121.51      4.85 o 
  18   3   1      528.63      476.59      9.92 o 
  19   3   1      732.96      603.30     17.45 o 
  20   3   1      228.99      221.53      8.02 o 
  21   3   1       65.52       72.44      5.31 o 
  22   3   1       67.81       58.31      5.99 o 
  23   3   1      257.05      248.52      8.92 o 
  24   3   1        1.37        2.52      3.59 o 
  25   3   1       87.46       96.67      6.56 o 
  26   3   1       86.10      106.51      6.98 o 
  27   3   1      392.84      394.54     12.16 o 
  28   3   1       26.23       29.88      5.10 o 
  29   3   1       75.43       74.25      6.41 o 
  30   3   1       76.96       70.06      8.33 o 
   1   4   1     1841.66     1792.38     18.11 o 
   2   4   1      587.95      833.69      9.50 o 
   3   4   1     3840.82     3624.57     35.11 o 
   4   4   1     1341.22     1306.06     14.15 o 
   5   4   1     2219.00     1997.77     24.26 o 
   6   4   1      600.45      688.92     10.53 o 
   7   4   1     1013.12     1040.77     15.12 o 
   8   4   1      123.40      160.85      5.79 o 
   9   4   1     3758.07     3568.03     48.83 o 
  10   4   1      192.73      197.71      6.81 o 
  11   4   1      309.18      307.42      8.36 o 
  12   4   1      927.58      935.54     19.26 o 
  13   4   1      809.09      777.93     16.82 o 
  14   4   1      519.01      467.20     12.31 o 
  15   4   1       69.03       67.43      5.64 o 
  16   4   1       71.92      111.72      6.97 o 
  17   4   1     1819.62     1380.34     26.38 o 
  18   4   1       28.02       35.66      5.68 o 
  19   4   1      387.54      324.38     10.82 o 
  20   4   1      339.14      302.21     14.51 o 
  21   4   1      148.36      133.96      7.86 o 
  22   4   1      244.02      254.27     10.31 o 
  23   4   1       21.15       19.93      5.27 o 
  24   4   1        2.80        2.50      4.46 o 
  25   4   1       14.49       17.36      5.16 o 
  26   4   1        9.02       11.46      5.04 o 
  27   4   1       81.59       81.85      7.27 o 
  28   4   1      106.11      106.02      8.14 o 
  29   4   1      147.39      168.33      9.89 o 
   0   5   1     2539.73     2591.32     36.25 o 
   1   5   1      187.68      238.33      4.98 o 
   2   5   1        8.73       11.22      1.89 o 
   3   5   1      276.43      374.54      6.71 o 
   4   5   1     2315.88     2230.25     21.67 o 
   5   5   1      557.18      621.21      9.77 o 
   6   5   1     1851.60     1682.62     20.91 o 
   7   5   1      271.72      287.56      7.04 o 
   8   5   1      820.97      871.02     15.13 o 
   9   5   1     2654.17     2484.36     36.30 o 
  10   5   1      508.70      550.46     13.69 o 
  11   5   1     2185.25     2046.07     48.84 o 
  12   5   1       72.13       67.70      5.43 o 
  13   5   1      121.40      131.89      8.48 o 
  14   5   1      395.47      311.57     11.18 o 
  15   5   1        6.08       11.74      4.56 o 
  16   5   1      492.42      384.10     12.55 o 
  17   5   1      668.19      596.70     15.94 o 
  18   5   1       13.09       10.05      4.66 o 
  19   5   1       44.11       56.14      6.26 o 
  20   5   1       52.03       60.03      6.63 o 
  21   5   1        8.82       15.26      5.29 o 
  22   5   1      250.05      220.47     10.82 o 
  23   5   1       72.41       68.65      7.30 o 
  24   5   1      165.72      146.22      9.63 o 
  25   5   1       14.62       18.34      5.95 o 
  26   5   1       68.27       45.30      6.99 o 
  27   5   1      441.89      458.60     17.76 o 
  28   5   1      248.55      256.61     12.87 o 
   1   6   1       49.13       47.32      4.13 o 
   2   6   1      378.35      420.61      8.10 o 
   3   6   1      948.53      944.31     12.73 o 
   4   6   1      141.97      137.88      5.01 o 
   5   6   1      528.86      448.15     10.16 o 
   6   6   1      652.78      647.11     12.67 o 
   7   6   1     1748.77     1623.10     23.65 o 
   8   6   1      601.17      651.00     20.37 o 
   9   6   1       94.30       77.82      6.42 o 
  10   6   1      204.77      252.23      9.72 o 
  11   6   1     2679.67     2567.23     38.78 o 
  12   6   1      267.79      342.00     11.51 o 
  13   6   1     2015.08     1846.58     30.15 o 
  14   6   1       26.78       39.30      6.14 o 
  15   6   1       16.37       10.56      4.93 o 
  16   6   1      101.47      100.53      8.16 o 
  17   6   1       13.40        5.06      5.00 o 
  18   6   1        2.97        2.37      4.90 o 
  19   6   1       34.15       26.16      6.05 o 
  20   6   1       36.26       42.81      6.78 o 
  21   6   1       35.73       38.68      6.73 o 
  22   6   1      147.55      157.95     10.71 o 
  23   6   1       98.75      116.75      9.66 o 
  24   6   1        0.09       -3.69      5.71 o 
  25   6   1      352.60      320.73     14.72 o 
  26   6   1       66.58       96.69     10.86 o 
  27   6   1      170.30      197.65     12.58 o 
   0   7   1      418.76      381.17     14.07 o 
   1   7   1      392.00      404.88      9.74 o 
   2   7   1      118.15      115.80      6.08 o 
   3   7   1      622.25      641.23     13.49 o 
   4   7   1      231.05      235.91      8.62 o 
   5   7   1      727.78      641.87     14.03 o 
   6   7   1      835.77      743.20     14.50 o 
   7   7   1      554.27      557.76     14.29 o 
   8   7   1      101.30      122.55     10.99 o 
   9   7   1      249.01      232.50     10.43 o 
  10   7   1      764.24      725.36     16.81 o 
  11   7   1      301.10      313.64     11.91 o 
  12   7   1       66.81       50.22      6.37 o 
  13   7   1      125.18      129.19      8.54 o 
  14   7   1       69.83       67.96      7.30 o 
  15   7   1       10.77        3.61      5.59 o 
  16   7   1       63.19       58.44      7.69 o 
  17   7   1       29.69       24.69      6.46 o 
  18   7   1       88.53       73.80      8.26 o 
  19   7   1       32.94       28.88      6.90 o 
  20   7   1      461.24      480.81     17.14 o 
  21   7   1      580.14      594.70     18.98 o 
  22   7   1       14.06       11.29      6.78 o 
  23   7   1      957.37     1015.37     26.09 o 
  24   7   1      657.39      709.78     21.97 o 
  25   7   1      245.99      287.08     15.79 o 
   1   8   1       16.80       14.26      6.43 o 
   2   8   1      521.82      512.19     15.61 o 
   3   8   1       81.41       55.75      7.35 o 
   4   8   1      469.50      404.13     11.13 o 
   5   8   1      715.21      651.66     19.97 o 
   6   8   1      369.53      392.58     13.58 o 
   7   8   1      308.12      282.15     14.07 o 
   8   8   1      228.85      261.51     14.73 o 
   9   8   1       37.82       36.03      7.44 o 
  10   8   1      213.55      222.80     12.01 o 
  11   8   1        0.05       -3.18      5.03 o 
  12   8   1      138.44      144.38      9.55 o 
  13   8   1       40.94       47.71      7.06 o 
  14   8   1       50.27       46.17      7.17 o 
  15   8   1       34.38       50.60      7.69 o 
  16   8   1     1127.46     1150.03     28.06 o 
  17   8   1      112.76       97.68     10.14 o 
  18   8   1       11.87       28.58      7.71 o 
  19   8   1       69.13       70.43      9.19 o 
  20   8   1      100.67       97.40     10.32 o 
  21   8   1      195.02      216.55     13.84 o 
  22   8   1       56.39       51.47      9.38 o 
  23   8   1       13.66        4.45      8.14 o 
   0   9   1       27.05       42.90     14.33 o 
   1   9   1      271.42      290.64     16.16 o 
   2   9   1      179.44      186.24     13.03 o 
   3   9   1       12.69       20.64      6.52 o 
   4   9   1      165.80      143.72     13.59 o 
   5   9   1      114.39      102.14     12.51 o 
   6   9   1       95.52      102.48     12.53 o 
   7   9   1       74.32       77.22     11.37 o 
   8   9   1       34.91       30.55      9.78 o 
   9   9   1       43.20       47.70      9.53 o 
  10   9   1      107.84       99.60     10.48 o 
  11   9   1      244.82      254.46     14.62 o 
  12   9   1       46.59       41.48      8.53 o 
  13   9   1      230.59      257.04     15.31 o 
  14   9   1       60.02       57.88      9.76 o 
  15   9   1      128.86      156.82     12.86 o 
  16   9   1       96.72      106.47     12.45 o 
  17   9   1       21.98       22.15      8.70 o 
  18   9   1       12.03       17.58      7.95 o 
  19   9   1       94.13      109.15     11.43 o 
  20   9   1       55.43       46.10      9.57 o 
   1  10   1        4.59       -9.22      9.22 o 
   2  10   1       19.45       28.85     11.89 o 
   3  10   1      169.71      153.82     21.75 o 
   4  10   1      145.12      154.64     31.52 o 
   5  10   1        7.21        3.35     16.77 o 
   6  10   1      378.45      414.73     22.19 o 
   7  10   1      153.17      130.60     15.17 o 
   8  10   1       67.59       63.55     12.35 o 
   9  10   1      153.18      145.39     17.60 o 
  10  10   1      131.72      149.69     15.40 o 
  11  10   1      115.92      100.95     13.68 o 
  12  10   1       88.18       90.76     13.57 o 
  13  10   1       22.16       14.58     11.29 o 
  14  10   1        0.01       -9.76      9.76 o 
  15  10   1        6.72       -5.76      9.04 o 
  16  10   1       97.90       88.61     18.63 o 
   0  11   1       84.51       75.49     23.69 o 
   1  11   1       50.26       37.38     16.84 o 
   2  11   1       28.23       15.39     17.71 o 
   3  11   1      165.73      145.90     22.36 o 
   4  11   1      186.63      203.84     25.43 o 
   5  11   1       56.14       51.00     22.06 o 
   6  11   1       60.61       48.25     20.26 o 
   7  11   1        1.45        8.48     18.73 o 
   8  11   1        1.73        1.49     18.79 o 
   9  11   1        4.02        6.80     14.01 o 
  10  11   1        1.02        3.11     10.86 o 
   0   0   2     1514.00      895.37     43.57 o 
   2   0   2     2755.45     2615.92    102.60 o 
   4   0   2     2865.76     2619.90     56.86 o 
   6   0   2     1160.16     1077.79     37.68 o 
   8   0   2     3038.74     2988.03    107.16 o 
  10   0   2     1900.61     2170.09     66.73 o 
  12   0   2     1075.53     1014.09     26.40 o 
  14   0   2     1392.53     1315.94     33.73 o 
  16   0   2      133.00      129.07      8.89 o 
  18   0   2      981.80      919.34     27.31 o 
  20   0   2     1209.45     1341.47    190.95 o 
  22   0   2     1321.21     1267.16     36.79 o 
  24   0   2      141.78      159.30      8.77 o 
  26   0   2      963.76     1055.30     26.75 o 
  28   0   2       93.68       96.60     13.15 o 
  30   0   2        6.86       -2.25      6.01 o 
   1   1   2      325.51      286.29      4.91 o 
   2   1   2      235.57      173.42     14.76 o 
   3   1   2      209.59      170.11      6.46 o 
   4   1   2      351.61      217.64     32.68 o 
   5   1   2     1982.58     1886.31     54.02 o 
   6   1   2     1996.10     1765.23     30.58 o 
   7   1   2      623.17      462.43     97.98 o 
   8   1   2     1052.90     1139.50     20.05 o 
   9   1   2        7.80      115.81     17.78 o 
  10   1   2     1114.22     1143.02     17.53 o 
  11   1   2      200.31      208.12      5.07 o 
  12   1   2       86.87       81.27      3.44 o 
  13   1   2      235.35      249.30      7.21 o 
  14   1   2      117.60      105.60      3.68 o 
  15   1   2      319.65      284.64      6.09 o 
  16   1   2     1505.93     1459.38     21.87 o 
  17   1   2      223.06      303.20     11.79 o 
  18   1   2     3433.05     3056.53     42.48 o 
  19   1   2      778.24      867.20     16.60 o 
  20   1   2      240.32      207.73      8.97 o 
  21   1   2      431.05      416.49     10.70 o 
  22   1   2      208.55      202.29      7.89 o 
  23   1   2        4.57        5.73      3.56 o 
  24   1   2       98.13       98.57      6.37 o 
  25   1   2       98.00      105.52      6.77 o 
  26   1   2        9.98        5.43      5.59 o 
  27   1   2      105.91      121.95      7.69 o 
  28   1   2       66.14       55.40      7.46 o 
  29   1   2       68.84       74.71      7.39 o 
  30   1   2        4.48       -3.46      5.36 o 
  31   1   2       27.21       37.32      6.69 o 
   0   2   2     4845.77     4805.72     79.14 o 
   1   2   2     2025.33     1738.75     21.23 o 
   2   2   2    13964.79    13889.36    141.92 o 
   3   2   2     5654.76     5352.22     58.04 o 
   4   2   2     6645.39     6619.70     91.00 o 
   5   2   2     1842.41     1754.45     28.59 o 
   6   2   2     4241.45     2914.33    722.68 o 
   7   2   2     4947.24     4832.02     80.13 o 
   8   2   2     1487.19     1929.29     30.49 o 
   9   2   2     6998.82     6845.84    113.19 o 
  11   2   2      289.72      287.90      8.42 o 
  12   2   2      578.67      548.12     12.24 o 
  13   2   2      182.01      184.12      5.97 o 
  14   2   2      267.65      270.35      6.86 o 
  15   2   2       77.55       82.08      5.19 o 
  16   2   2      707.94      722.18     15.14 o 
  17   2   2       97.07      110.60      5.76 o 
  18   2   2      155.81      214.51      7.75 o 
  19   2   2      232.74      241.03      9.89 o 
  20   2   2      247.68      250.79      8.66 o 
  21   2   2      267.21      215.62      8.30 o 
  22   2   2      289.21      280.27      9.99 o 
  23   2   2      265.91      247.65      9.68 o 
  24   2   2       78.78       82.14      7.23 o 
  25   2   2       44.59       37.38      5.91 o 
  26   2   2       90.66       91.46      7.78 o 
  27   2   2      472.53      422.24     14.78 o 
  28   2   2      234.19      279.09     13.69 o 
  29   2   2       39.29       56.43      7.69 o 
  30   2   2       66.74       84.76      8.42 o 
  31   2   2       22.44       25.43      6.73 o 
   1   3   2     8275.93     8802.48     87.12 o 
   2   3   2       45.14       74.89      2.70 o 
   3   3   2     8797.03     9550.40     98.68 o 
   4   3   2     6893.28     6298.02     68.87 o 
   5   3   2      431.57      515.95     11.22 o 
   6   3   2     1222.63     1152.51     29.00 o 
   7   3   2      930.17      988.17     15.77 o 
   8   3   2     1245.15     1182.71     19.85 o 
   9   3   2      264.09      319.13      6.37 o 
  10   3   2       74.44       80.09      3.50 o 
  11   3   2      476.53      509.01     10.62 o 
  12   3   2      329.63      366.88      9.44 o 
  13   3   2      690.67      641.32     18.25 o 
  15   3   2       79.03       39.23     19.36 o 
  16   3   2      400.55      290.09     13.26 o 
  17   3   2       64.52       38.71      4.53 o 
  18   3   2       21.72       17.33      3.62 o 
  19   3   2      616.52      490.72     16.47 o 
  20   3   2       24.08       29.12      4.01 o 
  21   3   2       63.78       78.86      5.54 o 
  22   3   2       36.28       39.99      5.80 o 
  23   3   2      185.36      199.34      8.16 o 
  24   3   2       47.71       46.59      6.34 o 
  25   3   2       49.29       57.97      7.01 o 
  26   3   2       59.96       67.83      8.01 o 
  27   3   2       98.09      106.77      9.20 o 
  28   3   2       19.95       17.90      6.49 o 
  29   3   2       96.76       94.05      9.04 o 
  30   3   2       77.27       92.74      9.30 o 
   0   4   2    10383.54    10947.63    200.61 o 
   1   4   2      153.16      125.13      3.79 o 
   2   4   2      135.36      152.51      3.79 o 
   3   4   2     1516.09     1454.27     15.13 o 
   4   4   2      826.15      828.79     12.68 o 
   5   4   2     1266.34     1204.28     16.00 o 
   6   4   2     2108.49     2367.54     28.25 o 
   7   4   2     2453.56     2587.39     32.23 o 
   8   4   2     1664.78     1591.93     21.33 o 
   9   4   2       25.13       48.03      8.64 o 
  10   4   2      148.23      152.84      6.23 o 
  11   4   2      645.97      598.25     15.16 o 
  12   4   2      486.68      472.40     11.59 o 
  13   4   2      511.50      456.30     12.53 o 
  14   4   2      247.98      279.53      9.00 o 
  15   4   2      425.87      364.21     10.88 o 
  16   4   2        8.22       20.44      4.23 o 
  17   4   2      834.62      774.53     17.56 o 
  18   4   2      133.00      129.80      8.23 o 
  19   4   2      173.56      126.70      7.49 o 
  20   4   2       23.80       29.76      4.93 o 
  21   4   2       85.68       79.51      6.72 o 
  22   4   2       41.84       45.73      5.60 o 
  23   4   2      231.79      236.76     10.21 o 
  24   4   2      189.63      196.90      9.59 o 
  25   4   2      437.61      490.20     14.51 o 
  26   4   2        6.74       15.17      5.14 o 
  27   4   2      222.63      233.30     10.97 o 
  28   4   2      102.90      114.49      8.47 o 
  29   4   2      343.35      348.90     13.25 o 
   1   5   2     1542.81     1730.09     17.66 o 
   2   5   2       68.49       66.14      3.32 o 
   3   5   2      292.27      373.34      6.68 o 
   4   5   2     2955.76     2947.80     28.54 o 
   5   5   2     1157.78     1213.73     14.76 o 
   6   5   2     1109.98     1046.98     14.56 o 
   7   5   2      135.31      162.89      5.71 o 
   8   5   2       78.98       61.63      4.21 o 
   9   5   2      842.21      788.47     14.31 o 
  10   5   2      892.65      827.07     17.47 o 
  11   5   2     1237.09     1232.60     23.04 o 
  12   5   2      379.52      398.49     14.95 o 
  13   5   2      313.35      351.92     11.00 o 
  14   5   2     1374.41     1122.52     23.45 o 
  15   5   2       64.78       86.97      7.10 o 
  16   5   2      533.68      430.08     14.18 o 
  17   5   2      602.76      478.35     14.00 o 
  18   5   2       34.26       28.00      5.30 o 
  19   5   2        0.06        4.26      4.40 o 
  20   5   2       50.02       35.65      6.39 o 
  21   5   2       25.04       21.33      5.47 o 
  22   5   2       59.87       51.70      6.72 o 
  23   5   2       26.39       15.90      5.57 o 
  24   5   2        1.03        7.60      5.31 o 
  25   5   2       23.72       28.74      7.22 o 
  26   5   2       45.55       43.90      6.95 o 
  27   5   2      202.42      202.94     13.27 o 
  28   5   2      620.97      676.47     19.37 o 
   0   6   2      247.09      321.67     13.81 o 
   1   6   2     1065.59      996.30     14.41 o 
   2   6   2      132.50      126.33      4.95 o 
   3   6   2      898.47      867.25     12.25 o 
   4   6   2      134.46      137.15      5.15 o 
   5   6   2      109.67      121.10      6.29 o 
   6   6   2     3133.91     2942.44     37.84 o 
   7   6   2     8029.47     7434.17     91.85 o 
   8   6   2       54.37      131.78      8.99 o 
   9   6   2      175.73      133.42      7.64 o 
  10   6   2      740.82      741.76     16.10 o 
  11   6   2     1069.92     1032.12     20.01 o 
  12   6   2     1154.26     1125.33     23.46 o 
  13   6   2      657.95      609.39     15.75 o 
  14   6   2      210.47      201.53     10.70 o 
  15   6   2       29.87       29.49      6.48 o 
  16   6   2      173.48      165.49     10.02 o 
  17   6   2       11.45       14.96      5.22 o 
  18   6   2      124.54      128.71     11.70 o 
  19   6   2      120.41      130.20      9.51 o 
  20   6   2        2.41        4.56      5.38 o 
  21   6   2      144.69      142.62     10.12 o 
  22   6   2       92.68      121.39      9.61 o 
  23   6   2       55.21       54.42      7.64 o 
  24   6   2      365.33      389.96     15.40 o 
  25   6   2        8.28       13.71      6.72 o 
  26   6   2     1089.65     1155.83     27.50 o 
  27   6   2      139.64      159.57     11.46 o 
   1   7   2      902.57      793.65     13.86 o 
   2   7   2      708.96      617.98     12.57 o 
   3   7   2      753.00      709.76     14.29 o 
   4   7   2      325.23      327.73     10.43 o 
   5   7   2      611.87      577.60     12.63 o 
   6   7   2      328.96      322.06     10.67 o 
   7   7   2      103.15      100.58      6.87 o 
   8   7   2      126.74      108.30      7.68 o 
   9   7   2      669.82      633.31     17.60 o 
  10   7   2      899.94      861.95     21.73 o 
  11   7   2       39.02       47.74      6.30 o 
  12   7   2       47.62       48.56      6.43 o 
  13   7   2      109.10       92.92      7.60 o 
  14   7   2       53.27       50.30      6.83 o 
  15   7   2       70.29       78.43      8.21 o 
  16   7   2       20.48        9.54      6.04 o 
  17   7   2      128.64      163.64     10.97 o 
  18   7   2      132.56      153.16     10.82 o 
  19   7   2      147.08      160.23     11.14 o 
  20   7   2      178.97      203.68     12.63 o 
  21   7   2      281.99      317.81     15.55 o 
  22   7   2       31.37       25.03      7.51 o 
  23   7   2      119.17      134.76     11.61 o 
  24   7   2      134.32      143.22     11.95 o 
  25   7   2       56.11       46.62      9.30 o 
   0   8   2      661.05      713.12     25.93 o 
   1   8   2      115.41      115.08      9.11 o 
   2   8   2     1054.79     1020.37     21.59 o 
   3   8   2      176.17      167.03      8.49 o 
   4   8   2     1117.99     1015.26     20.88 o 
   5   8   2      623.50      522.93     21.58 o 
   6   8   2      785.86      830.45     19.63 o 
   7   8   2     1016.58     1012.96     24.55 o 
   8   8   2       39.18       46.80      7.87 o 
   9   8   2       65.51       67.16      8.58 o 
  10   8   2      223.91      252.26     14.53 o 
  11   8   2       34.77       35.58      7.10 o 
  12   8   2      168.89      176.79     10.24 o 
  13   8   2      103.79       87.08      8.19 o 
  14   8   2      330.23      341.78     13.77 o 
  15   8   2       47.75       41.64      7.42 o 
  16   8   2       64.04       78.84      9.42 o 
  17   8   2        7.79       -6.63      6.63 o 
  18   8   2       87.40       84.00      9.55 o 
  19   8   2      173.14      152.20     11.87 o 
  20   8   2       87.78       89.14     10.13 o 
  21   8   2      401.26      414.48     17.94 o 
  22   8   2      107.39      125.53     11.75 o 
  23   8   2      241.20      250.03     15.93 o 
   1   9   2       37.11        5.66     12.43 o 
   2   9   2       98.44       79.28     10.39 o 
   3   9   2       25.05       11.69      7.18 o 
   4   9   2      113.47      107.59     12.51 o 
   5   9   2      141.98      111.96     11.01 o 
   6   9   2      114.36      101.37     12.07 o 
   7   9   2       53.91       59.39     10.74 o 
   8   9   2      232.40      237.29     15.25 o 
   9   9   2       86.71       81.29     11.94 o 
  10   9   2        7.70       13.18      7.89 o 
  11   9   2      221.48      214.20     13.77 o 
  12   9   2       68.00       64.72      9.57 o 
  13   9   2      526.42      565.58     19.62 o 
  14   9   2       29.85       27.32      8.68 o 
  15   9   2      146.94      140.85     12.35 o 
  16   9   2       52.19       55.72     10.26 o 
  17   9   2      171.37      150.08     13.75 o 
  18   9   2       99.47      102.28     13.97 o 
  19   9   2      108.62      119.81     12.09 o 
  20   9   2       31.00       37.62      9.24 o 
   0  10   2       39.03       29.38     15.25 o 
   1  10   2      112.73      118.42     12.44 o 
   2  10   2       13.97       27.93     11.70 o 
   3  10   2       72.12       85.49     19.06 o 
   4  10   2      214.97      185.45     22.93 o 
   5  10   2      150.09      123.19     28.72 o 
   6  10   2       10.00        5.39     10.03 o 
   7  10   2       46.24       35.80     11.46 o 
   8  10   2       81.05       89.85     13.51 o 
   9  10   2       39.03       59.47     12.23 o 
  10  10   2       20.83       27.63     10.85 o 
  11  10   2       30.34       23.26     11.17 o 
  12  10   2       20.04        4.95     10.80 o 
  13  10   2       18.52       11.13     11.62 o 
  14  10   2       42.26       30.20     10.58 o 
  15  10   2       15.20        7.86     11.65 o 
  16  10   2       64.12       39.46     12.17 o 
   1  11   2      224.98      254.74     23.34 o 
   2  11   2      185.71      253.28     25.06 o 
   3  11   2      299.35      293.00     62.03 o 
   4  11   2       11.86       18.56     27.23 o 
   5  11   2       22.57       28.44     18.61 o 
   6  11   2       27.86       23.94     19.29 o 
   7  11   2       24.94       21.61     19.48 o 
   8  11   2       25.48       13.28     19.31 o 
   9  11   2       52.72       36.07     20.13 o 
  10  11   2      131.62      102.21     15.47 o 
   4   0   3     2200.43     1905.42     71.94 o 
   6   0   3     1577.91     1568.61     36.35 o 
   8   0   3      816.45      469.75    223.57 o 
  10   0   3      864.35      829.96     49.38 o 
  12   0   3     1808.26     1705.55     41.59 o 
  14   0   3       35.58       39.25      7.53 o 
  16   0   3     1087.93     1066.23     29.81 o 
  18   0   3      672.76      757.04     44.29 o 
  20   0   3     4714.22     4506.97    104.11 o 
  22   0   3      610.89      533.79     21.04 o 
  24   0   3      483.30      467.78     20.15 o 
  26   0   3      411.62      432.76     15.05 o 
  28   0   3       86.96       96.87      8.65 o 
  30   0   3        1.12       21.84     20.41 o 
   0   1   3    24741.12    22975.88    369.81 o 
   1   1   3     4386.88     4458.60     51.70 o 
   2   1   3     5532.44     5045.90     94.69 o 
   3   1   3    20853.57    21517.02    286.55 o 
   4   1   3      171.66      143.50      7.73 o 
   5   1   3     2150.07     2186.77     38.94 o 
   6   1   3     1574.38     1504.99     29.08 o 
   7   1   3     5378.06     5193.55    132.92 o 
   8   1   3      209.19      161.73     36.28 o 
   9   1   3      167.31      203.52      4.83 o 
  10   1   3     1153.64     1247.58     18.28 o 
  11   1   3      262.29      338.18      8.28 o 
  12   1   3      269.65      248.15      8.32 o 
  13   1   3     1847.66     1855.86     26.41 o 
  14   1   3      165.54      156.10      4.91 o 
  15   1   3      184.62      232.56      8.31 o 
  16   1   3     2103.22     1894.63     27.60 o 
  17   1   3     3871.94     3738.50     50.85 o 
  18   1   3      202.92      206.87      6.63 o 
  19   1   3       45.69       56.43      4.53 o 
  20   1   3       58.58       49.44      4.55 o 
  21   1   3      290.79      293.77     11.00 o 
  22   1   3       65.44       56.69      5.14 o 
  23   1   3        6.78        7.70      3.78 o 
  24   1   3       33.15       36.58      4.65 o 
  25   1   3      730.49      725.76     17.44 o 
  26   1   3      140.08      130.86      8.21 o 
  27   1   3      363.74      381.55     13.47 o 
  28   1   3      198.98      213.16     11.51 o 
  29   1   3       39.14       61.70      7.17 o 
  30   1   3      122.08      114.10      8.95 o 
  31   1   3      133.07      153.49     10.29 o 
   1   2   3      911.46      841.02     10.40 o 
   2   2   3     1777.39     1700.58     29.79 o 
   3   2   3     6793.08     6424.42     69.86 o 
   4   2   3     4628.28     4708.65     54.00 o 
   5   2   3     1907.89     1771.61     24.69 o 
   6   2   3     1490.18     1253.09    165.31 o 
   7   2   3     6532.82     6321.64    118.96 o 
   8   2   3      378.91      465.51     12.00 o 
   9   2   3     4193.23     4369.98     61.77 o 
  10   2   3     4496.28     5411.10     70.11 o 
  11   2   3     1974.63     1945.73     32.02 o 
  12   2   3     1225.86     1245.03     34.03 o 
  13   2   3      516.54      436.08     13.15 o 
  14   2   3      353.00      374.25      9.16 o 
  15   2   3      260.38      233.82     12.84 o 
  16   2   3     2273.53     2340.46     40.36 o 
  17   2   3       52.89       49.90      4.51 o 
  18   2   3       99.85      129.93      6.92 o 
  19   2   3      233.98      230.96      9.55 o 
  20   2   3      456.76      426.44     11.59 o 
  21   2   3      149.98      129.57      7.53 o 
  22   2   3      122.54      132.65      7.87 o 
  23   2   3      416.46      383.33     12.36 o 
  24   2   3        0.77        0.43      4.26 o 
  25   2   3       55.69       62.86      7.46 o 
  26   2   3       24.54       22.66      5.69 o 
  27   2   3       17.77        7.58      5.43 o 
  28   2   3      178.90      188.10     10.93 o 
  29   2   3        7.92       12.39      6.03 o 
  30   2   3      183.80      169.58     11.14 o 
  31   2   3      159.79      175.53     12.12 o 
   0   3   3      633.00      521.70      9.98 o 
   1   3   3     1244.15     1299.19     14.91 o 
   2   3   3      769.81      703.60     12.40 o 
   3   3   3     1557.72     1578.67     17.41 o 
   4   3   3     3663.01     3484.29     41.43 o 
   5   3   3       66.86      145.87     10.53 o 
   6   3   3     4531.29     4252.79     52.86 o 
   7   3   3      265.55      343.97     11.48 o 
   8   3   3      783.60      663.33     11.98 o 
   9   3   3     1008.45     1087.37     17.27 o 
  10   3   3      743.28      821.08     12.26 o 
  11   3   3       55.61       82.27      4.02 o 
  12   3   3      982.52      917.09     14.99 o 
  13   3   3     1193.72     1189.34     28.60 o 
  14   3   3      653.49      618.48     18.34 o 
  15   3   3      300.57      344.12     23.32 o 
  16   3   3      131.88      131.46      6.25 o 
  17   3   3      293.44      248.75      7.92 o 
  18   3   3      280.34      190.97      7.31 o 
  19   3   3       66.42       38.70      5.12 o 
  20   3   3      103.19      105.35      7.28 o 
  21   3   3      143.82      145.63      9.15 o 
  22   3   3      153.11      151.47     13.30 o 
  23   3   3       76.23       76.20      7.49 o 
  24   3   3       33.13       40.94      6.40 o 
  25   3   3        2.69        3.07      5.26 o 
  26   3   3      370.78      373.45     14.58 o 
  27   3   3       65.21       58.69      9.98 o 
  28   3   3       21.09       19.71      6.42 o 
  29   3   3       17.82       29.23      7.09 o 
  30   3   3      114.73      101.65      9.90 o 
   1   4   3      376.18      381.32     10.51 o 
   2   4   3      139.13      189.96      4.19 o 
   3   4   3        5.96       15.01      2.01 o 
   4   4   3       57.46       66.69      3.33 o 
   5   4   3     1761.04     1691.48     18.39 o 
   6   4   3     4779.93     5001.90     59.02 o 
   7   4   3      635.21      654.11     12.63 o 
   8   4   3      115.28       94.26      5.33 o 
   9   4   3      194.76      187.46      6.50 o 
  10   4   3      543.61      632.85     13.92 o 
  11   4   3     2199.08     1890.29     31.13 o 
  12   4   3      222.88      260.54     10.07 o 
  13   4   3      372.48      335.05     20.81 o 
  14   4   3      549.12      560.77     14.66 o 
  15   4   3      716.96      684.26     16.69 o 
  16   4   3        2.26        4.70      4.32 o 
  17   4   3       73.02       72.12      6.08 o 
  18   4   3      324.66      285.77     10.25 o 
  19   4   3       10.45       13.18      4.27 o 
  20   4   3      176.86      156.68      8.24 o 
  21   4   3       35.88       50.28      5.73 o 
  22   4   3        3.24        0.45      4.08 o 
  23   4   3       64.61       65.83      6.43 o 
  24   4   3        4.10        9.20      4.85 o 
  25   4   3       20.80       31.92      5.77 o 
  26   4   3       16.66       19.37      5.36 o 
  27   4   3       86.65       91.95      7.85 o 
  28   4   3       22.23       25.66      5.90 o 
  29   4   3      443.64      479.89     15.29 o 
   0   5   3     1297.60     1305.23     19.36 o 
   1   5   3     1348.45     1450.32     15.87 o 
   2   5   3      130.38      115.78      4.17 o 
   3   5   3      121.96       86.29      3.62 o 
   4   5   3      851.20      840.32     10.83 o 
   5   5   3     1323.40     1347.57     16.74 o 
   6   5   3        1.11        4.65      2.58 o 
   7   5   3      242.86      236.50      6.53 o 
   8   5   3      616.64      631.08     11.64 o 
   9   5   3      246.73      241.73      8.08 o 
  10   5   3        5.39        5.42      3.00 o 
  11   5   3      707.69      762.61     16.84 o 
  12   5   3     1006.15      961.08     18.37 o 
  13   5   3      675.66      670.19     15.35 o 
  14   5   3        7.66        3.01      4.28 o 
  15   5   3      133.62      112.68      7.84 o 
  16   5   3      400.57      332.53     11.99 o 
  17   5   3       20.36       19.22      5.06 o 
  18   5   3        1.77        3.08      4.43 o 
  19   5   3      218.97      196.39     10.32 o 
  20   5   3       16.51       13.94      5.05 o 
  21   5   3       12.05        3.84      4.67 o 
  22   5   3       78.37       75.50     10.58 o 
  23   5   3        1.19       -1.70      5.14 o 
  24   5   3       81.31       73.20      7.71 o 
  25   5   3       88.40       89.33      8.26 o 
  26   5   3       21.38       15.98      8.43 o 
  27   5   3       17.71       22.03      6.71 o 
  28   5   3      475.20      492.54     16.80 o 
   1   6   3       19.29       13.90      2.40 o 
   2   6   3       70.25       79.82      4.25 o 
   3   6   3     1156.84     1106.94     14.00 o 
   4   6   3       38.01       42.64      3.64 o 
   5   6   3      156.97      169.94      6.25 o 
   6   6   3      385.72      382.33     16.71 o 
   7   6   3      386.55      397.38     11.76 o 
   8   6   3     6528.42     6114.45     81.76 o 
   9   6   3      167.92      160.63     12.75 o 
  10   6   3      163.67      190.19      9.02 o 
  11   6   3      314.91      303.90     10.89 o 
  12   6   3     1849.54     1704.69     28.49 o 
  13   6   3      205.09      194.04      9.97 o 
  14   6   3      279.53      286.01     12.27 o 
  15   6   3       47.51       55.69      7.22 o 
  16   6   3       20.13       32.86      5.80 o 
  17   6   3        5.61        6.94      5.08 o 
  18   6   3       71.97       76.49      7.81 o 
  19   6   3       61.37       82.41      9.66 o 
  20   6   3       77.82       72.85      7.98 o 
  21   6   3      356.86      377.27     14.79 o 
  22   6   3       70.19       94.24      8.89 o 
  23   6   3      237.22      196.26     11.84 o 
  24   6   3      197.35      165.69     11.25 o 
  25   6   3      162.63      153.86     11.21 o 
  26   6   3       42.06       41.00      8.44 o 
  27   6   3       26.43       20.68      7.59 o 
   0   7   3       33.68       13.57      5.29 o 
   1   7   3      534.08      471.04      9.95 o 
   2   7   3      866.55      821.47     14.83 o 
   3   7   3       39.53       37.39      5.14 o 
   4   7   3      251.45      192.97      7.65 o 
   5   7   3     1088.08      999.56     17.78 o 
   6   7   3      124.42      108.88      7.41 o 
   7   7   3       28.43       33.07      6.16 o 
   8   7   3       76.23       81.29      6.93 o 
   9   7   3       35.03       29.63      5.74 o 
  10   7   3      688.54      670.16     16.11 o 
  11   7   3       14.32       22.50      5.49 o 
  12   7   3       44.20       37.48      6.12 o 
  13   7   3        1.34       -0.03      4.88 o 
  14   7   3       82.91       77.47      7.56 o 
  15   7   3        2.89       -1.38      5.29 o 
  16   7   3        5.65        2.25      5.47 o 
  17   7   3       75.04       78.38      8.50 o 
  18   7   3       29.31       37.11      7.26 o 
  19   7   3      425.62      362.31     15.51 o 
  20   7   3      165.70      183.97     12.16 o 
  21   7   3       50.54       49.26      8.10 o 
  22   7   3       75.48       67.99     10.40 o 
  23   7   3       50.17       47.05      8.39 o 
  24   7   3       69.22       56.20      9.37 o 
  25   7   3       78.45      109.07     11.19 o 
   1   8   3       44.88       47.20      6.70 o 
   2   8   3      679.81      679.20     16.43 o 
   3   8   3      272.72      225.43     11.50 o 
   4   8   3      222.32      207.65     10.41 o 
   5   8   3      596.53      564.15     25.84 o 
   6   8   3      290.46      292.84     19.47 o 
   7   8   3      109.00      111.29      9.93 o 
   8   8   3       53.83       33.57      7.47 o 
   9   8   3      179.88      172.94     11.61 o 
  10   8   3      201.83      216.11     11.84 o 
  11   8   3       82.86       73.41      8.32 o 
  12   8   3       20.46       21.99      6.26 o 
  13   8   3      192.39      188.75     10.73 o 
  14   8   3      180.53      195.17     11.09 o 
  15   8   3       41.47       40.01      7.43 o 
  16   8   3       53.12       71.70      9.30 o 
  17   8   3      112.67      111.97     13.74 o 
  18   8   3       78.36       70.76     11.07 o 
  19   8   3      111.14      117.94     10.81 o 
  20   8   3      280.37      298.31     15.96 o 
  21   8   3      125.97      140.05     12.09 o 
  22   8   3      359.34      407.63     18.46 o 
   0   9   3        4.45       -4.29     12.82 o 
   1   9   3      257.39      242.87     14.97 o 
   2   9   3        5.79        8.06      8.64 o 
   3   9   3       28.86       26.09      7.85 o 
   4   9   3       57.08       55.36      9.19 o 
   5   9   3      157.57      180.57     13.03 o 
   6   9   3        7.78       14.96      9.13 o 
   7   9   3        4.42        6.36      8.69 o 
   8   9   3      129.64      122.05     11.90 o 
   9   9   3      102.60       90.97     11.23 o 
  10   9   3       17.38       12.61      8.30 o 
  11   9   3        8.63        3.39      8.23 o 
  12   9   3      101.42       76.26      9.96 o 
  13   9   3       67.59       63.52      9.93 o 
  14   9   3      248.85      239.95     14.83 o 
  15   9   3      432.48      470.25     19.07 o 
  16   9   3      246.51      250.18     19.37 o 
  17   9   3       11.62        5.72      8.12 o 
  18   9   3       35.12       49.28     10.03 o 
  19   9   3       79.85       72.05     11.35 o 
   1  10   3       26.26       26.54     10.28 o 
   2  10   3        6.11        8.95     11.39 o 
   3  10   3       83.10       81.46     19.26 o 
   4  10   3      121.97      105.18     23.49 o 
   5  10   3      136.49      143.02     17.26 o 
   6  10   3      203.90      230.68     20.70 o 
   7  10   3       30.83       33.50     14.50 o 
   8  10   3      237.57      255.23     18.37 o 
   9  10   3      178.88      187.01     16.66 o 
  10  10   3       53.64       62.38     12.33 o 
  11  10   3        2.25       -0.88      9.95 o 
  12  10   3      123.10      119.91     14.98 o 
  13  10   3        4.04       11.19     10.88 o 
  14  10   3       56.43       44.56     11.10 o 
  15  10   3        8.27       -3.72      9.27 o 
  16  10   3       32.16       31.68     11.07 o 
   0  11   3      404.72      447.70     38.83 o 
   1  11   3       57.32       58.46     17.24 o 
   2  11   3        6.80       15.03     17.06 o 
   3  11   3       93.51      119.77     35.86 o 
   4  11   3      225.11      271.78     26.91 o 
   5  11   3       94.77      110.91     21.99 o 
   6  11   3        5.50      -13.57     18.18 o 
   7  11   3       24.06       25.62     19.51 o 
   8  11   3       58.95       54.95     21.16 o 
   9  11   3       22.50       26.59     18.37 o 
   0   0   4   120052.80   123858.38   3172.87 o 
   2   0   4    12531.62    12970.46    268.67 o 
   4   0   4     1450.53     1487.28     25.61 o 
   6   0   4     6338.26     6442.24    163.31 o 
   8   0   4     2049.06     1906.20     45.90 o 
  10   0   4      389.52      417.70     14.17 o 
  12   0   4     1456.07     1443.90     39.13 o 
  14   0   4      800.16      665.91     20.93 o 
  16   0   4      436.90      472.08     17.37 o 
  18   0   4     1401.83     1415.06     39.02 o 
  20   0   4     1902.40     1786.40     47.96 o 
  22   0   4      897.88      835.15     28.05 o 
  24   0   4      309.43      338.06     24.99 o 
  26   0   4      191.36      207.33     11.09 o 
  28   0   4      128.02      134.89     21.98 o 
  30   0   4       48.82       74.68     33.43 o 
   1   1   4    34307.24    35761.13    406.68 o 
   2   1   4     3200.61     3180.48     41.44 o 
   3   1   4    22416.39    22801.35    283.79 o 
   4   1   4       89.73      101.61      4.06 o 
   5   1   4      320.95      324.97      7.55 o 
   6   1   4     1101.87      981.54     35.33 o 
   7   1   4      308.25      303.39      8.89 o 
   8   1   4      179.49      178.71      6.07 o 
   9   1   4      233.35      223.59      8.74 o 
  10   1   4     2335.53     2312.40     34.44 o 
  11   1   4       75.65      107.95      5.69 o 
  12   1   4      690.15      670.21     11.61 o 
  13   1   4     3925.97     3970.21     53.15 o 
  14   1   4     1733.54     1565.66     23.31 o 
  15   1   4     2510.25     2482.73     35.05 o 
  16   1   4       35.61       33.37      6.38 o 
  17   1   4     2935.18     2783.62     39.32 o 
  18   1   4      811.76      818.20     14.75 o 
  19   1   4      296.03      333.52      9.66 o 
  20   1   4       30.72       32.29      4.32 o 
  21   1   4        1.09        2.47      3.51 o 
  22   1   4      119.49      113.81      6.67 o 
  23   1   4      126.11      126.97      7.19 o 
  24   1   4       58.55       67.79      5.94 o 
  25   1   4      211.34      185.41      9.59 o 
  26   1   4       30.44       22.44      7.60 o 
  27   1   4      388.73      409.85     13.65 o 
  28   1   4      167.23      172.44      9.89 o 
  29   1   4       40.51       40.48      6.83 o 
  30   1   4       38.84       33.60      6.65 o 
  31   1   4       13.01       31.16     10.64 o 
   0   2   4     3872.59     3768.21     62.82 o 
   1   2   4     2022.62     2073.39     23.05 o 
   2   2   4      310.41      298.09      6.95 o 
   3   2   4      933.92      854.03     12.84 o 
   4   2   4     2109.90     2012.91     49.91 o 
   5   2   4     1673.01     1462.06     27.31 o 
   6   2   4      504.59      691.77     13.14 o 
   7   2   4    16864.12    16190.55    260.96 o 
   8   2   4     8199.20     9089.19    167.70 o 
   9   2   4     2325.09     2262.72     33.89 o 
  10   2   4      796.58      874.28     28.47 o 
  11   2   4      713.93      676.45     12.23 o 
  12   2   4     1602.04     1666.79     25.54 o 
  13   2   4     1489.43     1375.26     22.71 o 
  14   2   4      565.35      589.51     17.73 o 
  15   2   4        5.32        1.29      2.71 o 
  16   2   4       32.60       37.65      4.72 o 
  17   2   4       29.18       27.64      3.97 o 
  18   2   4      106.98      128.00      6.77 o 
  19   2   4      669.19      556.22     13.35 o 
  20   2   4      118.02      109.13      7.08 o 
  21   2   4      142.77      142.85      8.06 o 
  22   2   4       44.72       47.89      5.70 o 
  23   2   4       77.90       72.27      6.73 o 
  24   2   4       10.53       12.18      4.67 o 
  25   2   4      245.10      229.44     10.91 o 
  26   2   4       30.47       27.56      6.24 o 
  27   2   4      187.88      174.37     10.73 o 
  28   2   4      503.58      532.50     17.22 o 
  29   2   4       59.37       76.15      8.49 o 
  30   2   4      330.13      354.27     14.80 o 
  31   2   4       64.86       73.13      8.89 o 
   1   3   4      245.75      276.46      5.07 o 
   2   3   4      252.34      255.01      5.25 o 
   3   3   4      789.49      806.11     10.54 o 
   4   3   4      810.26      711.91     10.76 o 
   5   3   4      437.90      376.06     53.00 o 
   6   3   4      688.57      675.57     11.36 o 
   7   3   4     4641.28     5209.15     64.30 o 
   8   3   4       46.26       47.36      3.67 o 
   9   3   4      898.36      949.41     17.06 o 
  10   3   4      191.31      171.84      6.93 o 
  11   3   4      162.81      166.83      5.59 o 
  12   3   4      514.65      457.23     10.48 o 
  13   3   4      464.96      470.84     23.00 o 
  14   3   4      435.86      444.99     31.77 o 
  15   3   4     1315.14     1212.43     24.65 o 
  16   3   4      135.78      169.05      6.99 o 
  17   3   4       18.75        9.14      3.41 o 
  18   3   4      171.72      128.13      6.40 o 
  19   3   4      452.39      345.31     12.25 o 
  20   3   4      171.06      169.87      9.21 o 
  21   3   4      261.74      262.53     11.03 o 
  22   3   4      276.00      243.37     11.34 o 
  23   3   4      258.59      263.15     12.22 o 
  24   3   4       43.76       57.58      7.65 o 
  25   3   4       10.75       18.09      6.01 o 
  26   3   4       85.70       99.79      9.34 o 
  27   3   4        6.31        8.95      6.21 o 
  28   3   4        3.81        7.55      6.21 o 
  29   3   4       54.21       50.88      8.30 o 
  30   3   4      125.26      125.12     10.78 o 
   0   4   4      386.01      487.28     11.32 o 
   1   4   4      278.16      184.21      4.20 o 
   2   4   4       61.93      113.69      7.71 o 
   3   4   4     1225.13     1202.34     13.55 o 
   4   4   4       15.20       24.71      2.88 o 
   5   4   4      308.09      331.03      7.68 o 
   6   4   4      681.90      709.12     12.49 o 
   7   4   4     7221.23     6957.26     91.01 o 
   8   4   4     4068.53     3974.92     50.91 o 
   9   4   4      149.31      158.84      6.09 o 
  10   4   4       74.42       62.55      4.88 o 
  11   4   4      263.72      273.80      9.43 o 
  12   4   4      892.14      855.37     21.52 o 
  13   4   4      373.85      337.95     45.68 o 
  14   4   4      674.33      684.39     16.85 o 
  15   4   4       41.61       44.06      5.73 o 
  16   4   4      270.81      238.57     10.66 o 
  17   4   4       35.93       32.01      7.50 o 
  18   4   4      342.83      306.63     12.77 o 
  19   4   4      512.31      454.55     15.37 o 
  20   4   4      326.75      310.82     13.28 o 
  21   4   4       59.49       66.24      6.31 o 
  22   4   4        0.19        3.48      4.26 o 
  23   4   4      116.46      112.06      7.87 o 
  24   4   4      357.39      384.95     12.89 o 
  25   4   4       21.85       27.54      6.44 o 
  26   4   4      150.37      151.52      9.18 o 
  27   4   4      471.24      459.10     14.61 o 
  28   4   4      124.57      145.61      9.39 o 
  29   4   4      384.85      399.47     13.97 o 
   1   5   4       34.07       39.42      2.74 o 
   2   5   4       55.90       60.83      3.23 o 
   3   5   4      326.93      407.83      6.88 o 
   4   5   4      182.72      197.24      5.20 o 
   5   5   4      242.20      276.97      6.15 o 
   6   5   4      852.56      938.46     14.32 o 
   7   5   4      811.08      768.53     13.20 o 
   8   5   4      548.19      558.72     11.80 o 
   9   5   4      187.40      205.71      7.81 o 
  10   5   4     1133.61      993.02     18.55 o 
  11   5   4       78.25      103.62      6.00 o 
  12   5   4     1487.56     1350.77     27.88 o 
  13   5   4      490.63      528.07     13.47 o 
  14   5   4     1499.81     1307.62     26.32 o 
  15   5   4      845.09      787.53     23.96 o 
  16   5   4       32.76       27.87      5.28 o 
  17   5   4      507.06      422.96     13.51 o 
  18   5   4      260.47      240.27     10.72 o 
  19   5   4      187.72      153.56      9.38 o 
  20   5   4        8.45        7.56      6.48 o 
  21   5   4        3.21       -0.12      4.72 o 
  22   5   4       20.71       21.71      5.71 o 
  23   5   4      213.52      188.71     10.79 o 
  24   5   4        1.09       -5.11      5.11 o 
  25   5   4       46.03       45.89      7.16 o 
  26   5   4       40.95       43.19      7.32 o 
  27   5   4      246.51      253.04     13.03 o 
  28   5   4       73.59       76.44      9.49 o 
   0   6   4      261.15      264.58     12.07 o 
   1   6   4       57.01       58.17      4.09 o 
   2   6   4      140.90      164.59      5.81 o 
   3   6   4      231.68      233.46      6.14 o 
   4   6   4      140.01      149.76      5.10 o 
   5   6   4      173.99      189.56      6.81 o 
   6   6   4      826.56      772.24     14.16 o 
   7   6   4     3256.15     3004.73     43.74 o 
   8   6   4     2679.10     2686.92     40.72 o 
   9   6   4     5388.41     5055.14     69.11 o 
  10   6   4       49.40       71.57      6.37 o 
  11   6   4     1578.87     1494.97     28.29 o 
  12   6   4      902.93      897.06     18.55 o 
  13   6   4      896.37      831.38     18.96 o 
  14   6   4       93.49      103.21      7.59 o 
  15   6   4      341.91      342.31     13.04 o 
  16   6   4        1.46       12.11      5.21 o 
  17   6   4       74.05       66.54      7.37 o 
  18   6   4       38.61       54.02      6.91 o 
  19   6   4      402.20      411.26     14.91 o 
  20   6   4      342.12      298.18     13.18 o 
  21   6   4      274.90      285.12     13.55 o 
  22   6   4      136.52      147.13     10.66 o 
  23   6   4       19.18       13.21      6.40 o 
  24   6   4       13.03        7.38      6.37 o 
  25   6   4      123.54      141.05     12.27 o 
  26   6   4      352.04      379.12     16.12 o 
   1   7   4      302.95      244.96      7.90 o 
   2   7   4      153.18      115.27      6.09 o 
   3   7   4      378.45      401.30     10.49 o 
   4   7   4      477.56      470.81     12.26 o 
   5   7   4      436.64      434.48     11.14 o 
   6   7   4      181.25      205.46     10.37 o 
   7   7   4       63.58       66.45      6.72 o 
   8   7   4      368.29      356.04     11.83 o 
   9   7   4       37.25       45.70      6.28 o 
  10   7   4      458.22      400.20     12.71 o 
  11   7   4      197.44      201.40      9.97 o 
  12   7   4       20.73       21.89      5.52 o 
  13   7   4      163.75      161.64      9.41 o 
  14   7   4      915.05      847.17     20.24 o 
  15   7   4       74.89       85.80      8.40 o 
  16   7   4       65.76       50.56      7.98 o 
  17   7   4       19.32       26.26      6.64 o 
  18   7   4      197.71      238.55     14.51 o 
  19   7   4       29.71       18.30      6.92 o 
  20   7   4      295.13      327.24     15.33 o 
  21   7   4       84.31       99.11     10.01 o 
  22   7   4      199.96      210.13     13.28 o 
  23   7   4       35.40       40.43      8.49 o 
  24   7   4       76.71       85.04     10.55 o 
  25   7   4      206.37      205.28     13.76 o 
   0   8   4      100.06       95.67     10.73 o 
   1   8   4      446.79      405.07     13.02 o 
   2   8   4      306.66      298.46     11.09 o 
   3   8   4       96.09       88.96      7.10 o 
   4   8   4       81.01       78.06      7.36 o 
   5   8   4       33.23       34.80      8.03 o 
   6   8   4       61.48       61.38      8.96 o 
   7   8   4      120.17      119.37     10.42 o 
   8   8   4      566.42      571.78     17.97 o 
   9   8   4      301.66      316.91     15.03 o 
  10   8   4      133.71      125.71      9.72 o 
  11   8   4       29.36       27.90      6.94 o 
  12   8   4      118.59      132.87     10.06 o 
  13   8   4       20.18       19.87      6.28 o 
  14   8   4      316.97      295.63     13.17 o 
  15   8   4      169.66      183.92     11.52 o 
  16   8   4       82.58       95.91     10.05 o 
  17   8   4        7.30        8.51      6.78 o 
  18   8   4        4.95        7.83      7.03 o 
  19   8   4       46.93       46.41      8.96 o 
  20   8   4       60.87       67.17      9.55 o 
  21   8   4      305.14      313.78     16.60 o 
  22   8   4      114.45       96.05     10.92 o 
   1   9   4      312.22      306.47     16.05 o 
   2   9   4        0.38        5.10      7.31 o 
   3   9   4        0.20       -6.92      7.00 o 
   4   9   4       19.38        6.44      8.82 o 
   5   9   4      692.04      711.97     22.04 o 
   6   9   4      202.46      267.18     17.48 o 
   7   9   4       72.58       76.45     10.64 o 
   8   9   4       30.17       39.66      9.28 o 
   9   9   4       17.49       13.87      8.37 o 
  10   9   4       23.81       26.20      9.02 o 
  11   9   4       53.74       58.40     10.18 o 
  12   9   4       11.35        5.16      8.47 o 
  13   9   4       85.88      101.19     11.03 o 
  14   9   4       93.58       93.65     12.50 o 
  15   9   4      204.94      194.62     13.96 o 
  16   9   4       36.03       36.75      9.69 o 
  17   9   4       11.20        3.48      7.57 o 
  18   9   4        4.45        1.19      8.40 o 
  19   9   4       16.74       22.77      8.93 o 
   0  10   4      171.48      165.84     19.07 o 
   1  10   4       28.10       41.28     10.63 o 
   2  10   4        6.78       18.57     12.21 o 
   3  10   4       36.05       34.59     17.71 o 
   4  10   4       30.96       35.81     17.86 o 
   5  10   4      377.20      393.40     20.75 o 
   6  10   4      127.70      116.63     17.00 o 
   7  10   4      199.42      209.64     17.34 o 
   8  10   4        0.73       -3.23      9.46 o 
   9  10   4        0.34       -8.60      8.60 o 
  10  10   4       15.85       12.43     10.70 o 
  11  10   4        5.27       -2.78     10.35 o 
  12  10   4       48.05       25.47     11.78 o 
  13  10   4       73.84       52.58     11.44 o 
  14  10   4        0.79       -7.59      9.05 o 
  15  10   4      117.41      108.93     13.49 o 
   1  11   4       35.04       35.75     20.61 o 
   2  11   4      353.51      408.88     29.12 o 
   3  11   4       24.53       27.24     18.51 o 
   4  11   4      202.57      240.40     26.36 o 
   5  11   4       52.96        5.99     18.19 o 
   6  11   4       12.38       19.71     19.16 o 
   7  11   4       50.50       57.57     20.64 o 
   8  11   4       37.60       18.94     20.22 o 
   9  11   4       17.89       17.94     13.86 o 
   2   0   5    30239.62    31882.84    500.23 o 
   4   0   5     4410.73     3768.59    625.20 o 
   6   0   5     6064.70     6340.66    164.72 o 
   8   0   5      535.61      459.70    123.37 o 
  10   0   5      756.88      739.54     17.89 o 
  12   0   5      228.88      219.34      6.10 o 
  14   0   5      943.32      819.18     24.73 o 
  16   0   5      179.31      192.61     11.94 o 
  18   0   5     7730.39     7328.17    162.33 o 
  20   0   5     1690.64     1694.06     46.40 o 
  22   0   5       40.90       34.20      5.24 o 
  24   0   5       38.42       63.28      7.12 o 
  26   0   5      241.28      241.61     14.77 o 
  28   0   5      141.30      158.76     18.17 o 
  30   0   5       20.47       27.14     26.86 o 
   0   1   5     5838.12     5673.12     93.59 o 
   1   1   5     6989.96     7052.79     85.65 o 
   2   1   5     2893.45     2836.76     33.43 o 
   3   1   5     2890.01     3077.99     40.53 o 
   4   1   5      983.31      937.87     20.87 o 
   5   1   5     1475.11     1316.02     25.27 o 
   7   1   5      844.15      819.14     17.04 o 
   8   1   5     1101.73     1166.94     32.61 o 
   9   1   5     3184.05     3496.26     62.16 o 
  10   1   5      166.55      181.68      6.29 o 
  11   1   5      387.69      424.32      8.98 o 
  12   1   5      261.65      252.96      8.84 o 
  13   1   5      718.77      745.29     14.08 o 
  14   1   5      348.60      329.28     13.47 o 
  15   1   5     1371.68     1408.71     23.69 o 
  16   1   5     1303.19     1191.60     20.88 o 
  17   1   5     2381.78     2310.05     33.56 o 
  18   1   5      397.91      393.99     13.66 o 
  19   1   5     1262.33     1336.75     24.07 o 
  20   1   5       50.84       73.84     13.29 o 
  21   1   5      184.33      181.92      8.18 o 
  22   1   5      151.15      147.23      7.74 o 
  23   1   5       29.05       19.29      4.54 o 
  24   1   5        9.34        8.22      4.38 o 
  25   1   5       72.54       83.23      7.17 o 
  26   1   5      294.53      288.70     12.29 o 
  27   1   5      164.42      176.58     11.72 o 
  28   1   5       29.65       33.51      6.35 o 
  29   1   5      140.29      130.50      9.29 o 
  30   1   5       10.61       14.13      6.20 o 
  31   1   5       63.44       61.33      8.26 o 
   1   2   5       56.94       69.00      3.17 o 
   2   2   5     4647.36     4649.28     49.30 o 
   3   2   5      633.71      592.59      8.73 o 
   4   2   5       98.34      101.89      6.03 o 
   5   2   5     2178.73     1847.68     22.58 o 
   6   2   5      129.03      149.95     10.87 o 
   7   2   5      707.55      597.16     21.99 o 
   8   2   5     2551.20     2645.09     39.53 o 
   9   2   5      661.17      685.62     14.57 o 
  10   2   5       15.92       54.13      4.44 o 
  11   2   5       74.79       60.22      4.13 o 
  12   2   5      525.03      544.64     11.86 o 
  13   2   5      898.78      873.52     15.12 o 
  14   2   5      760.20      726.78     14.62 o 
  15   2   5      335.20      287.00     10.35 o 
  16   2   5       39.06       66.00      5.71 o 
  17   2   5      321.73      308.10      9.67 o 
  18   2   5      870.34      850.87     17.60 o 
  19   2   5       63.14       80.13      7.20 o 
  20   2   5       65.41       76.28      9.84 o 
  21   2   5      104.85      119.65      7.89 o 
  22   2   5       72.62       86.91      7.06 o 
  23   2   5       11.41       11.42      4.85 o 
  24   2   5        7.45        8.03      4.78 o 
  25   2   5       10.30        5.12      5.09 o 
  26   2   5        8.72       16.46      5.63 o 
  27   2   5      211.89      201.35     11.55 o 
  28   2   5      237.65      299.68     13.80 o 
  29   2   5      211.12      177.88     11.61 o 
  30   2   5      156.83      214.63     12.79 o 
   0   3   5     1896.67     1829.31     30.02 o 
   1   3   5      804.49      828.40      9.87 o 
   2   3   5     2376.90     2154.05     24.47 o 
   3   3   5     2489.14     2629.66     29.30 o 
   4   3   5      679.83      608.19      8.83 o 
   5   3   5     2287.72     2354.86     29.28 o 
   6   3   5       84.07       97.01      9.50 o 
   7   3   5     2208.23     2363.99     33.59 o 
   8   3   5      567.08      641.39     11.17 o 
   9   3   5       62.84       68.12      3.81 o 
  10   3   5      424.66      462.90      9.61 o 
  11   3   5      566.25      609.44     11.45 o 
  12   3   5       32.00       28.69      4.89 o 
  13   3   5       14.03       16.14      3.96 o 
  14   3   5      507.39      494.47     23.99 o 
  15   3   5      744.60      771.87     20.17 o 
  16   3   5       28.42       17.79      3.69 o 
  17   3   5      118.58      159.66      8.54 o 
  18   3   5      563.00      488.83     14.81 o 
  19   3   5      398.65      335.51     11.91 o 
  20   3   5       36.51       35.26      5.83 o 
  21   3   5      349.42      339.40     12.48 o 
  22   3   5      167.75      153.46     10.95 o 
  23   3   5      474.85      448.92     23.15 o 
  24   3   5       19.35       44.07      8.23 o 
  25   3   5      130.04      128.52      9.93 o 
  26   3   5       53.07       48.94      7.73 o 
  27   3   5      201.87      208.69     12.74 o 
  28   3   5       86.26      105.43      9.95 o 
  29   3   5       62.22       48.42      8.49 o 
  30   3   5       18.54       12.30      6.99 o 
   1   4   5     4139.19     4138.58     38.73 o 
   2   4   5     1462.05     1781.56     21.27 o 
   3   4   5     2142.60     2172.40     21.61 o 
   4   4   5      145.98      216.32      5.82 o 
   5   4   5      367.00      364.54      7.03 o 
   6   4   5       86.74      199.52     29.54 o 
   7   4   5      686.30      708.27     12.76 o 
   8   4   5      638.67      632.96     13.02 o 
   9   4   5      990.42      988.19     17.58 o 
  10   4   5      390.50      377.79      9.96 o 
  11   4   5        3.80        4.01      3.30 o 
  12   4   5     1317.85     1228.96     34.16 o 
  13   4   5      202.80      189.37     13.26 o 
  14   4   5      335.53      368.68     12.08 o 
  15   4   5      461.60      470.01     13.89 o 
  16   4   5       60.65       39.31      5.78 o 
  17   4   5     2039.33     1638.18     34.73 o 
  18   4   5      718.98      630.80     18.52 o 
  19   4   5      773.63      671.26     19.30 o 
  20   4   5      518.68      507.73     16.72 o 
  21   4   5      175.02      159.01     20.58 o 
  22   4   5        7.14       12.92      5.94 o 
  23   4   5      491.28      471.86     16.86 o 
  24   4   5      169.02      180.36      9.82 o 
  25   4   5      209.32      201.12     10.29 o 
  26   4   5       65.19       53.95      6.63 o 
  27   4   5       29.46       34.13      6.19 o 
  28   4   5      170.85      199.37     10.78 o 
  29   4   5      266.31      277.25     12.17 o 
   0   5   5      196.75      200.67      6.63 o 
   1   5   5       28.81       38.94      4.08 o 
   2   5   5      409.18      416.35      6.93 o 
   3   5   5      233.65      301.66      6.04 o 
   4   5   5      723.84      747.84     11.17 o 
   5   5   5      454.34      489.64      8.64 o 
   6   5   5      595.50      595.30     10.43 o 
   7   5   5      738.41      697.87     14.52 o 
   8   5   5      771.42      734.18     15.13 o 
   9   5   5     3280.40     3198.72     45.98 o 
  10   5   5     1306.44     1290.88     27.09 o 
  11   5   5     2105.82     1998.83     31.53 o 
  12   5   5      783.37      745.19     17.06 o 
  13   5   5      113.38      141.59      8.96 o 
  14   5   5      397.74      333.03     13.57 o 
  15   5   5       25.63       24.46      6.03 o 
  16   5   5      246.18      207.52     12.02 o 
  17   5   5       95.52      108.20      7.94 o 
  18   5   5      154.42      128.84      8.59 o 
  19   5   5       36.78       33.18      5.82 o 
  20   5   5       28.87       27.22      5.57 o 
  21   5   5       24.68       12.81      5.23 o 
  22   5   5        0.72        3.96      5.10 o 
  23   5   5      297.29      298.07     13.21 o 
  24   5   5      239.25      240.63     11.98 o 
  25   5   5       42.90       41.94      7.21 o 
  26   5   5       44.18       42.98      7.25 o 
  27   5   5      514.11      544.75     17.71 o 
  28   5   5      332.32      340.89     14.78 o 
   1   6   5      112.41      148.73      5.87 o 
   2   6   5      176.45      227.56      6.66 o 
   3   6   5      254.92      219.98      6.54 o 
   4   6   5      206.30      234.67      7.42 o 
   5   6   5      184.49      173.31      6.28 o 
   6   6   5      730.93      748.78     13.98 o 
   7   6   5      264.25      277.91     11.22 o 
   8   6   5      770.18      781.36     18.56 o 
   9   6   5     3686.90     3355.33     48.48 o 
  10   6   5      114.86      142.90      8.04 o 
  11   6   5     1075.24     1008.34     21.33 o 
  12   6   5     1200.53     1241.06     23.03 o 
  13   6   5     2283.26     2179.96     37.20 o 
  14   6   5      112.33       92.37      8.07 o 
  15   6   5      155.81      136.81      9.44 o 
  16   6   5        8.39       11.83      5.52 o 
  17   6   5        0.71       -1.21      4.90 o 
  18   6   5       78.31       81.26      8.09 o 
  19   6   5       84.10       86.64      8.37 o 
  20   6   5       49.62       60.04      7.69 o 
  21   6   5       44.88       41.35      7.06 o 
  22   6   5      196.78      192.02     11.78 o 
  23   6   5       47.97       41.44      7.55 o 
  24   6   5       44.98       49.13      8.01 o 
  25   6   5      269.53      285.06     14.42 o 
  26   6   5       54.03       58.20      8.98 o 
   0   7   5       91.43      104.93      8.08 o 
   1   7   5      803.34      676.05     12.64 o 
   2   7   5       79.88       77.84      5.41 o 
   3   7   5      505.36      524.31     11.42 o 
   4   7   5      831.16      808.60     15.66 o 
   5   7   5       27.58       32.74      5.00 o 
   6   7   5      906.36      871.67     19.59 o 
   7   7   5      836.50      838.85     19.25 o 
   8   7   5      503.56      465.52     13.21 o 
   9   7   5       29.20       21.45      5.45 o 
  10   7   5       56.93       48.80      6.14 o 
  11   7   5      280.81      303.01     11.97 o 
  12   7   5      336.13      324.89     12.24 o 
  13   7   5      315.48      283.09     12.68 o 
  14   7   5       76.08       75.18      7.73 o 
  15   7   5        1.05        3.49      5.20 o 
  16   7   5        2.97        4.95      5.70 o 
  17   7   5      172.57      193.71     12.03 o 
  18   7   5       55.23       47.89      7.92 o 
  19   7   5      525.17      500.18     17.33 o 
  20   7   5      119.42      114.06     10.24 o 
  21   7   5      355.72      369.85     20.72 o 
  22   7   5       49.86       56.96      8.79 o 
  23   7   5      428.85      494.82     18.74 o 
  24   7   5     1549.92     1628.11     36.34 o 
   1   8   5      470.56      439.19     12.61 o 
   2   8   5        3.68        6.31      4.98 o 
   3   8   5      185.68      150.49      8.71 o 
   4   8   5      158.05      136.08      9.43 o 
   5   8   5       39.95       49.10      6.39 o 
   6   8   5      337.77      343.90     16.35 o 
   7   8   5       18.63       22.90      9.25 o 
   8   8   5     1195.66     1100.00     26.13 o 
   9   8   5       72.84       76.45      8.89 o 
  10   8   5      367.01      353.72     14.47 o 
  11   8   5      589.64      590.73     17.56 o 
  12   8   5      257.20      285.74     13.62 o 
  13   8   5       35.25       22.91      6.92 o 
  14   8   5        0.85        4.97      6.21 o 
  15   8   5      104.27      112.22      9.72 o 
  16   8   5      347.84      439.58     17.83 o 
  17   8   5        2.86       16.87      7.34 o 
  18   8   5       36.42       24.69      7.71 o 
  19   8   5        0.16        5.72      6.82 o 
  20   8   5       17.63       37.99      8.34 o 
  21   8   5      169.63      175.20     13.21 o 
  22   8   5        4.66        1.12      7.43 o 
   0   9   5      168.44      138.62     14.40 o 
   1   9   5       41.18       64.86     13.25 o 
   2   9   5      122.85      121.58     10.14 o 
   3   9   5       52.29       57.99      9.14 o 
   4   9   5      370.00      348.79     14.86 o 
   5   9   5      121.59      139.20     11.83 o 
   6   9   5      288.51      304.08     16.88 o 
   7   9   5       58.72       78.74     11.72 o 
   8   9   5      272.08      271.62     16.22 o 
   9   9   5      489.68      500.67     19.98 o 
  10   9   5       12.29       14.33      9.13 o 
  11   9   5      278.16      280.68     19.29 o 
  12   9   5       47.26       48.10     11.13 o 
  13   9   5       57.12       50.97      9.52 o 
  14   9   5       59.23       56.45      9.71 o 
  15   9   5       62.66       59.76     10.07 o 
  16   9   5       85.88       97.89     11.95 o 
  17   9   5       51.66       49.09      9.54 o 
  18   9   5       80.66       75.24     11.43 o 
  19   9   5       61.57       48.49     10.41 o 
   1  10   5       56.57       65.69     14.78 o 
   2  10   5       68.75       75.30     13.67 o 
   3  10   5       16.50       -9.96     16.34 o 
   4  10   5       46.70       48.86     13.86 o 
   5  10   5      281.54      270.06     18.46 o 
   6  10   5       64.22       45.73     14.30 o 
   7  10   5       34.50       34.67     13.47 o 
   8  10   5       81.85       81.61     13.41 o 
   9  10   5       78.47       55.24     12.78 o 
  10  10   5      109.31       99.86     14.03 o 
  11  10   5      142.49      119.88     19.96 o 
  12  10   5       93.74       81.48     12.38 o 
  13  10   5      161.33      161.20     15.17 o 
  14  10   5       86.52       81.37     14.34 o 
  15  10   5       82.10       59.47     12.02 o 
   0  11   5      156.65      158.68     28.54 o 
   1  11   5       47.67       38.99     14.20 o 
   2  11   5       28.30       41.56     17.70 o 
   3  11   5      188.35      187.30     23.82 o 
   4  11   5       48.04       41.00     19.75 o 
   5  11   5       51.54       33.02     19.80 o 
   6  11   5       11.72       24.73     19.06 o 
   7  11   5       96.57       79.80     30.94 o 
   8  11   5      133.38      105.17     23.44 o 
   0   0   6   179581.12   188890.47   4849.98 o 
   2   0   6     1144.20     1106.28     20.24 o 
   4   0   6     2652.82     2623.67     71.02 o 
   6   0   6     5375.45     5193.39    161.30 o 
   8   0   6     1393.77     1421.95     29.43 o 
  10   0   6       46.86       64.36      4.09 o 
  12   0   6     1044.22     1002.17     24.07 o 
  14   0   6      228.12      266.39      9.28 o 
  16   0   6     4077.82     4070.84     68.13 o 
  18   0   6      884.76      884.51     19.84 o 
  20   0   6     6371.75     6148.52    116.46 o 
  22   0   6      669.93      642.14     18.58 o 
  24   0   6       19.02       24.79      6.67 o 
  26   0   6      130.88      124.74      9.56 o 
  28   0   6       70.60       68.13     10.29 o 
  30   0   6       24.18       27.14      7.76 o 
   1   1   6     1626.33     1605.26     21.47 o 
   2   1   6     1826.34     1923.40     23.62 o 
   3   1   6     2380.12     2500.84     31.72 o 
   4   1   6      699.00      609.94     13.94 o 
   5   1   6     1365.43      810.03    329.91 o 
   6   1   6       73.23       49.30      2.75 o 
   7   1   6    12654.55    12834.73    788.20 o 
   8   1   6     2816.86     3010.49     47.26 o 
   9   1   6     3877.02     4099.13     61.39 o 
  10   1   6      161.47      186.77     10.02 o 
  11   1   6      135.80      129.34      4.69 o 
  12   1   6      238.50      235.75      6.61 o 
  13   1   6     1159.56     1253.87     26.24 o 
  14   1   6      307.75      263.55     25.25 o 
  15   1   6      356.85      391.97     11.63 o 
  16   1   6      620.50      594.83     13.00 o 
  17   1   6      512.77      520.18     12.66 o 
  18   1   6     1429.57     1347.99     24.37 o 
  19   1   6      534.45      549.51     13.43 o 
  20   1   6      266.42      239.16      9.09 o 
  21   1   6      852.82      735.89     16.47 o 
  22   1   6        7.08        8.47      4.19 o 
  23   1   6       68.54       71.69      6.53 o 
  24   1   6       50.20       54.23      7.45 o 
  25   1   6       23.33       23.01      5.24 o 
  26   1   6       76.44       90.77      7.91 o 
  27   1   6      873.83      842.13     20.78 o 
  28   1   6        7.04        9.53      5.62 o 
  29   1   6      179.05      200.24     11.28 o 
  30   1   6       36.25       34.91      7.13 o 
  31   1   6       24.87       45.13     13.18 o 
   0   2   6     1646.74     1622.86     29.62 o 
   1   2   6      450.96      418.02     10.21 o 
   2   2   6     1849.83     1808.40     20.87 o 
   3   2   6      623.37      580.99     11.85 o 
   4   2   6      215.09      230.05      7.26 o 
   5   2   6     1644.27     1509.94     20.37 o 
   6   2   6      199.09      221.83      7.33 o 
   7   2   6     1183.62     1168.63     17.00 o 
   8   2   6      549.74      550.44     11.55 o 
   9   2   6       11.70       12.72      2.45 o 
  10   2   6      376.09      474.44     10.44 o 
  11   2   6      405.60      465.70     16.10 o 
  12   2   6      568.79      555.30     16.47 o 
  13   2   6      749.16      580.96     85.13 o 
  14   2   6      637.37      598.52     13.36 o 
  15   2   6     1673.66     1443.64     28.96 o 
  16   2   6       40.71      107.51      5.20 o 
  17   2   6      794.90      693.40     15.38 o 
  18   2   6       74.42       55.06      6.12 o 
  19   2   6      912.85      842.33     19.33 o 
  20   2   6      417.61      420.30     13.00 o 
  21   2   6       84.26       88.50      7.41 o 
  22   2   6      151.58      164.57      9.36 o 
  23   2   6        0.77        9.38      4.82 o 
  24   2   6       39.32       38.94      6.56 o 
  25   2   6       28.44       31.52      6.14 o 
  26   2   6        4.09       -4.53      4.88 o 
  27   2   6       53.01       52.60      9.92 o 
  28   2   6      191.55      217.74     12.76 o 
  29   2   6       20.74       12.55      6.39 o 
  30   2   6      109.24      123.92     13.70 o 
   1   3   6      186.81      211.51      4.49 o 
   2   3   6      130.22      112.68      4.11 o 
   3   3   6      796.28      841.65     10.70 o 
   4   3   6      719.58      635.57      9.84 o 
   5   3   6     2686.53     2877.06     32.10 o 
   6   3   6     1094.72      930.50     12.15 o 
   7   3   6     1604.78     1724.43     22.85 o 
   8   3   6      612.89      627.95     11.33 o 
   9   3   6     1079.69     1159.85     18.56 o 
  10   3   6      572.21      588.12     10.59 o 
  11   3   6      419.56      490.58     13.94 o 
  12   3   6      593.50      547.05     19.10 o 
  13   3   6      299.14      292.63     17.87 o 
  14   3   6      236.98      225.25     12.95 o 
  15   3   6      176.05      189.45      9.28 o 
  16   3   6       46.28       32.39      5.32 o 
  17   3   6      698.23      635.52     16.34 o 
  18   3   6      164.10      130.54     10.15 o 
  19   3   6      388.90      350.08     12.26 o 
  20   3   6      129.35      131.97      8.69 o 
  21   3   6      520.81      484.89     14.84 o 
  22   3   6       65.23       72.97      7.30 o 
  23   3   6        8.06       20.97      6.00 o 
  24   3   6       17.48       11.83      5.98 o 
  25   3   6       58.89       59.53     10.48 o 
  26   3   6      631.48      640.61     20.00 o 
  27   3   6      129.28      131.53     10.73 o 
  28   3   6      306.24      321.24     15.37 o 
  29   3   6       66.40       80.07      9.57 o 
  30   3   6       57.54       55.26      8.85 o 
   0   4   6    13108.13    14087.22    207.47 o 
   1   4   6     1383.12     1529.84     49.69 o 
   2   4   6      680.86      921.33     11.74 o 
   3   4   6      524.76      504.50      7.42 o 
   4   4   6      120.58      112.32      4.12 o 
   5   4   6      356.59      373.76      8.27 o 
   6   4   6       41.08       59.09      3.34 o 
   7   4   6      129.28      117.98      5.77 o 
   8   4   6     1048.89     1172.63     20.09 o 
   9   4   6       27.14       25.52      4.03 o 
  10   4   6      204.19      221.36     10.02 o 
  11   4   6      424.84      408.09     12.97 o 
  12   4   6      485.45      429.58     12.70 o 
  13   4   6      672.64      619.55     14.81 o 
  14   4   6      479.88      486.31     14.30 o 
  15   4   6      144.06      157.76      9.32 o 
  16   4   6       54.03       67.79      8.02 o 
  17   4   6       27.82       31.26      5.73 o 
  18   4   6      223.03      202.47     13.44 o 
  19   4   6      160.05      137.18      9.95 o 
  20   4   6      416.96      390.03     15.33 o 
  21   4   6       51.76       57.72      8.63 o 
  22   4   6       39.12       48.36      7.77 o 
  23   4   6      390.02      383.05     16.61 o 
  24   4   6       16.04       15.43      6.96 o 
  25   4   6      122.47      139.34     11.23 o 
  26   4   6       99.48      116.05      8.71 o 
  27   4   6       45.50       53.93     11.47 o 
  28   4   6      344.90      367.03     13.89 o 
  29   4   6       36.14       41.69      6.78 o 
   1   5   6        5.07        7.16      1.74 o 
   2   5   6      545.75      558.64      8.84 o 
   3   5   6       15.19       19.50      2.72 o 
   4   5   6      875.92      871.44     15.61 o 
   5   5   6       57.72       59.29      3.78 o 
   6   5   6      756.48      704.44     12.42 o 
   7   5   6       78.05      116.20      6.71 o 
   8   5   6      148.00      126.73      7.66 o 
   9   5   6     4681.79     4398.18     61.22 o 
  10   5   6      561.63      579.92     18.70 o 
  11   5   6     2399.85     2291.98     35.47 o 
  12   5   6       29.10       31.54      5.60 o 
  13   5   6      503.16      499.20     16.37 o 
  14   5   6      106.71      107.25      9.09 o 
  15   5   6        4.64       13.22      5.52 o 
  16   5   6       27.15       23.00      6.30 o 
  17   5   6       37.15       34.02      6.60 o 
  18   5   6      355.90      341.30     14.69 o 
  19   5   6        4.26        7.39      5.94 o 
  20   5   6       18.83       10.46      6.07 o 
  21   5   6       11.11       13.01      6.13 o 
  22   5   6       40.56       36.72      6.43 o 
  23   5   6       11.03       16.64      5.85 o 
  24   5   6        8.08       13.61      6.14 o 
  25   5   6       69.12       70.19      8.13 o 
  26   5   6       46.34       41.77      7.36 o 
  27   5   6      201.53      196.10     11.99 o 
   0   6   6      545.60      514.96     14.12 o 
   1   6   6      409.66      436.53      9.43 o 
   2   6   6      265.21      267.18      7.10 o 
   3   6   6       58.54       62.47      4.35 o 
   4   6   6      294.90      282.03      7.68 o 
   5   6   6      169.49      166.33      6.32 o 
   6   6   6        7.52       17.52      3.59 o 
   7   6   6      320.48      334.52     10.29 o 
   8   6   6      426.84      462.98     21.29 o 
   9   6   6      321.66      366.15     13.96 o 
  10   6   6      260.47      310.12     10.86 o 
  11   6   6      832.67      861.24     19.15 o 
  12   6   6     3368.23     3178.58     46.98 o 
  13   6   6      170.63      193.26     10.07 o 
  14   6   6       24.48       14.00      5.05 o 
  15   6   6      141.36      106.95      8.69 o 
  16   6   6      138.17      132.90      9.53 o 
  17   6   6       95.74       98.95      8.69 o 
  18   6   6      600.14      551.65     16.87 o 
  19   6   6       11.62       17.69      6.06 o 
  20   6   6        4.60       -5.10      5.10 o 
  21   6   6       33.39       20.88      6.67 o 
  22   6   6       85.81       88.44      8.96 o 
  23   6   6      228.36      219.95     12.76 o 
  24   6   6       69.54       61.56      8.83 o 
  25   6   6      425.17      419.41     16.99 o 
  26   6   6       47.33       71.48      9.42 o 
   1   7   6      104.15      133.62      6.55 o 
   2   7   6      224.83      217.53      7.86 o 
   3   7   6      334.68      335.82      9.24 o 
   4   7   6      359.64      355.22      9.75 o 
   5   7   6      393.38      380.85     11.15 o 
   6   7   6      556.86      533.01     15.06 o 
   7   7   6       68.34       65.64      7.92 o 
   8   7   6      203.08      207.78     10.78 o 
   9   7   6      517.14      513.74     14.09 o 
  10   7   6      325.64      370.94     12.44 o 
  11   7   6      361.07      363.04     12.83 o 
  12   7   6      459.09      413.43     13.30 o 
  13   7   6       91.58       95.52      8.33 o 
  14   7   6       49.82       38.93      6.72 o 
  15   7   6      104.15       97.57      8.57 o 
  16   7   6        7.96        3.06      5.70 o 
  17   7   6      227.37      233.20     13.25 o 
  18   7   6        7.62       15.86      6.75 o 
  19   7   6      371.95      383.11     16.17 o 
  20   7   6       36.27       47.17      8.20 o 
  21   7   6      110.32      123.52     10.87 o 
  22   7   6       35.50       38.06      8.39 o 
  23   7   6        7.97       14.57      7.68 o 
  24   7   6      714.00      797.29     23.73 o 
   0   8   6     1257.04     1279.79     32.36 o 
   1   8   6       22.44       49.75      7.20 o 
   2   8   6     1353.30     1214.32     22.10 o 
   3   8   6      541.65      510.34     12.22 o 
   4   8   6      162.80      138.79      9.02 o 
   5   8   6       75.81       83.71      7.40 o 
   6   8   6      129.49      113.65     10.86 o 
   7   8   6       53.18       64.84      9.44 o 
   8   8   6      502.45      500.08     21.27 o 
   9   8   6        9.60       12.72      6.91 o 
  10   8   6       53.98       74.17      8.31 o 
  11   8   6      609.33      618.11     17.91 o 
  12   8   6      310.04      313.74     14.37 o 
  13   8   6      175.30      165.34     11.09 o 
  14   8   6      322.86      305.05     15.63 o 
  15   8   6        4.51        1.77      5.95 o 
  16   8   6       11.90        7.87      6.76 o 
  17   8   6      386.69      406.96     17.80 o 
  18   8   6      350.37      366.39     17.13 o 
  19   8   6        8.11       -2.82      6.72 o 
  20   8   6       31.61       30.06      8.33 o 
  21   8   6      116.47      114.89     11.44 o 
  22   8   6      101.67      125.06     12.01 o 
   1   9   6       49.59       49.83      8.11 o 
   2   9   6      112.12       98.05     11.62 o 
   3   9   6       22.66       32.66      8.48 o 
   4   9   6      303.25      303.62     17.07 o 
   5   9   6      256.96      223.50     17.83 o 
   6   9   6      117.74      110.62     11.73 o 
   7   9   6       27.58       38.11      9.29 o 
   8   9   6      205.64      229.89     15.07 o 
   9   9   6        3.66        0.52      9.87 o 
  10   9   6       79.47       89.83     11.28 o 
  11   9   6      235.94      198.35     14.78 o 
  12   9   6      114.44      114.42     12.48 o 
  13   9   6       18.70       30.40      9.63 o 
  14   9   6      110.78      112.80     12.06 o 
  15   9   6      101.85      106.30     15.73 o 
  16   9   6       67.51       83.89     11.81 o 
  17   9   6        0.04        5.83      7.80 o 
  18   9   6        2.28        7.50      9.12 o 
  19   9   6       49.51       46.97     10.36 o 
   0  10   6      183.01      225.33     29.28 o 
   1  10   6      765.84      768.23     28.58 o 
   2  10   6       23.70       48.71     11.07 o 
   3  10   6        7.91       10.20     12.46 o 
   4  10   6       15.33        8.23     12.81 o 
   5  10   6        7.32       12.27     10.73 o 
   6  10   6       41.67       46.28     14.35 o 
   7  10   6       47.54       43.34     14.91 o 
   8  10   6       13.33       17.03     12.89 o 
   9  10   6       36.75       52.82     12.46 o 
  10  10   6       35.11       31.43     11.48 o 
  11  10   6      143.90      142.62     17.08 o 
  12  10   6      139.54      170.43     15.31 o 
  13  10   6      130.81      129.37     14.48 o 
  14  10   6      180.19      199.58     16.45 o 
   1  11   6        7.89       30.40     15.87 o 
   2  11   6       17.44        2.86     18.33 o 
   3  11   6       94.31       95.18     24.62 o 
   4  11   6      219.89      268.91     29.37 o 
   5  11   6      103.00       91.26     22.05 o 
   6  11   6       80.22       52.06     24.35 o 
   7  11   6      248.20      259.79     28.50 o 
   8  11   6       65.13       69.54     22.22 o 
   2   0   7     7790.89     8517.46    176.21 o 
   4   0   7      276.20       93.64     12.51 o 
   6   0   7     3537.19     3595.78     77.68 o 
   8   0   7     1683.95     2034.54     40.94 o 
  10   0   7       88.06      100.18      5.42 o 
  12   0   7     1587.54     1598.77     29.50 o 
  14   0   7     5808.97     5972.66    124.37 o 
  16   0   7      168.36      247.99      9.92 o 
  18   0   7      137.28      128.64      8.46 o 
  20   0   7     1202.36     1196.59     36.93 o 
  22   0   7      878.13      846.62     23.17 o 
  24   0   7        7.78       11.43      5.67 o 
  26   0   7      168.67      168.64     11.13 o 
  28   0   7      206.42      238.45     16.96 o 
  30   0   7      147.74      124.94     16.24 o 
   0   1   7    18947.94    18592.29    332.66 o 
   1   1   7     3865.34     4772.05    111.99 o 
   2   1   7     1355.15     1505.70     40.01 o 
   3   1   7     2555.52     2783.42     34.69 o 
   4   1   7       47.78       76.01      4.12 o 
   5   1   7      384.07      433.46      8.05 o 
   6   1   7      603.15      532.65      9.23 o 
   7   1   7     1969.87     2089.05     29.68 o 
   8   1   7     1084.52     1079.70     89.79 o 
   9   1   7       65.83      109.06      6.42 o 
  10   1   7       32.18       68.77     12.44 o 
  11   1   7       38.34       62.55      4.19 o 
  12   1   7      129.04      132.28      6.72 o 
  13   1   7      864.23      914.71     15.51 o 
  14   1   7      119.51      121.86      4.82 o 
  15   1   7      128.46      165.95      6.03 o 
  16   1   7     1190.68     1012.03     19.45 o 
  17   1   7     4642.13     4561.96     55.40 o 
  18   1   7      560.01      584.37     15.73 o 
  19   1   7     2749.07     2666.47     34.67 o 
  20   1   7      762.63      670.81     17.66 o 
  21   1   7       11.28       23.88      4.84 o 
  22   1   7      202.20      199.62      9.37 o 
  23   1   7      214.57      218.39     12.26 o 
  24   1   7       24.92       26.31      5.55 o 
  25   1   7       28.30       24.82      5.78 o 
  26   1   7      213.32      221.39     11.33 o 
  27   1   7      121.48      120.06      9.06 o 
  28   1   7       32.70       39.73      6.96 o 
  29   1   7      166.90      150.94     13.60 o 
  30   1   7       88.11       95.50     10.29 o 
   1   2   7     2897.32     2766.80     32.40 o 
   2   2   7      162.27      222.76     12.81 o 
   3   2   7      504.13      495.51     12.33 o 
   4   2   7      477.20      512.67      9.01 o 
   5   2   7     1864.14     1431.25    208.85 o 
   6   2   7      218.31      243.35      5.72 o 
   7   2   7      582.61      550.85     15.55 o 
   8   2   7      367.56      492.67     19.81 o 
   9   2   7       52.90       46.98      3.90 o 
  10   2   7     1602.19     1837.90     27.30 o 
  11   2   7      353.66      440.20     11.38 o 
  12   2   7      372.46      164.37     21.73 o 
  13   2   7     3007.08     2817.03     67.99 o 
  14   2   7      297.04      243.52     50.70 o 
  15   2   7      353.30      369.55     11.63 o 
  16   2   7     1234.44     1079.19     18.72 o 
  17   2   7      530.13      525.44     11.71 o 
  18   2   7      128.88      145.67     12.61 o 
  19   2   7     2771.82     2592.61     45.43 o 
  20   2   7      586.17      589.65     19.04 o 
  21   2   7      112.72      113.22      8.16 o 
  22   2   7      178.85      196.33     10.36 o 
  23   2   7       48.55       47.63      6.47 o 
  24   2   7       49.37       63.14      7.18 o 
  25   2   7      201.73      195.65     10.47 o 
  26   2   7        2.88        1.61      5.07 o 
  27   2   7      129.61      121.23     10.06 o 
  28   2   7       67.04       75.65      8.95 o 
  29   2   7      134.40      155.46     11.60 o 
  30   2   7       34.57       40.12     16.30 o 
   0   3   7     3933.73     3950.03     60.88 o 
   1   3   7     3644.62     4063.01     44.00 o 
   2   3   7      508.15      535.69     26.47 o 
   3   3   7      270.73      282.44      5.40 o 
   4   3   7       47.30       47.29      3.26 o 
   5   3   7      463.31      550.29      8.74 o 
   6   3   7     1183.15     1048.57     13.03 o 
   7   3   7      889.42     1011.24     23.67 o 
   8   3   7     1518.17     1312.58     18.49 o 
   9   3   7      281.88      426.97      9.61 o 
  10   3   7     1180.92     1181.25     19.32 o 
  11   3   7      359.51      458.41     11.10 o 
  12   3   7      902.83      810.73     41.48 o 
  13   3   7      484.92      475.50     23.39 o 
  14   3   7       29.55       22.43      4.59 o 
  15   3   7      427.73      399.98     12.52 o 
  16   3   7      546.73      517.04     14.57 o 
  17   3   7      354.77      364.85     12.35 o 
  18   3   7      303.31      272.47     11.37 o 
  19   3   7       35.23       69.79      6.84 o 
  20   3   7      376.70      360.00     13.11 o 
  21   3   7      324.72      307.19     13.02 o 
  22   3   7      818.26      792.10     20.33 o 
  23   3   7      460.13      434.43     15.81 o 
  24   3   7        0.90        2.98      5.57 o 
  25   3   7        0.94        1.98      5.89 o 
  26   3   7      170.53      180.22     12.23 o 
  27   3   7      102.08       89.21     11.33 o 
  28   3   7      136.16      127.25     11.30 o 
  29   3   7       89.18       89.03      9.68 o 
   1   4   7      415.71      420.33      7.57 o 
   2   4   7      374.36      453.50      7.91 o 
   3   4   7     1165.42     1109.11     13.54 o 
   4   4   7      161.19      162.31      5.06 o 
   5   4   7      105.37      129.15      5.34 o 
   6   4   7      175.48      136.96      5.10 o 
   7   4   7      137.74      163.10      7.42 o 
   8   4   7      609.73      630.17     12.40 o 
   9   4   7       77.73      110.33      6.23 o 
  10   4   7      110.82      135.69      7.00 o 
  11   4   7      582.33      588.76     15.15 o 
  12   4   7      139.62      166.72      9.79 o 
  13   4   7      425.77      424.03     12.34 o 
  14   4   7     1885.34     1772.78     33.84 o 
  15   4   7      232.30      257.33     11.41 o 
  16   4   7       16.57       15.45      5.33 o 
  17   4   7      140.84       95.66      8.00 o 
  18   4   7      258.28      225.43     11.61 o 
  19   4   7       14.59       16.41      5.74 o 
  20   4   7      152.72      165.11     11.32 o 
  21   4   7       64.67       65.93      8.24 o 
  22   4   7       39.22       45.48      7.72 o 
  23   4   7      346.35      324.62     15.42 o 
  24   4   7        4.60        3.15      6.29 o 
  25   4   7      162.19      198.62     13.17 o 
  26   4   7      125.61      158.68     12.33 o 
  27   4   7      125.88      122.99      9.27 o 
  28   4   7      203.30      217.90     12.90 o 
   0   5   7      111.09      156.65     21.01 o 
   1   5   7     1042.02     1064.62     14.42 o 
   2   5   7      116.24      145.63      5.77 o 
   3   5   7      178.98      219.57      5.90 o 
   4   5   7      148.73      170.45      6.02 o 
   5   5   7       92.88      102.02      5.14 o 
   6   5   7      191.59      176.97      6.61 o 
   7   5   7       88.86       98.36      6.51 o 
   8   5   7       49.74       68.58      8.80 o 
   9   5   7     1080.10     1146.54     21.16 o 
  10   5   7      349.43      438.98     28.29 o 
  11   5   7      159.59      179.64      8.82 o 
  12   5   7     1262.84     1162.81     23.36 o 
  13   5   7      381.12      410.66     12.94 o 
  14   5   7      147.88      142.95      9.35 o 
  15   5   7       71.62       88.50      8.92 o 
  16   5   7        7.31       13.35      5.83 o 
  17   5   7      118.61      107.26      9.77 o 
  18   5   7       31.99       26.12      6.67 o 
  19   5   7       42.15       39.98      7.50 o 
  20   5   7       14.55       26.10      7.06 o 
  21   5   7      150.26      152.57     14.86 o 
  22   5   7       94.10       80.20      9.55 o 
  23   5   7       19.03       50.05      7.15 o 
  24   5   7      640.19      592.19     17.82 o 
  25   5   7      448.94      436.46     16.06 o 
  26   5   7       48.74       38.59      7.48 o 
  27   5   7      413.82      421.96     18.35 o 
   1   6   7      250.01      262.97      7.18 o 
   2   6   7      331.74      340.34      7.98 o 
   3   6   7       25.54       30.95      3.74 o 
   4   6   7        9.63       10.39      3.53 o 
   5   6   7       95.25       94.97      5.50 o 
   6   6   7       80.46       85.88      5.28 o 
   7   6   7      501.63      477.62     12.11 o 
   8   6   7     2035.54     2043.67     30.75 o 
   9   6   7      158.23      155.13      8.00 o 
  10   6   7       56.46      112.63     11.60 o 
  11   6   7      306.67      358.73     37.16 o 
  12   6   7      849.31      867.32     21.87 o 
  13   6   7      602.13      533.74     16.77 o 
  14   6   7       20.23       12.49      6.84 o 
  15   6   7       34.20       43.89      6.65 o 
  16   6   7        8.76        3.21      4.89 o 
  17   6   7       13.74        2.70      5.33 o 
  18   6   7      197.01      186.06     11.33 o 
  19   6   7       42.72       32.69      6.83 o 
  20   6   7        0.24        1.08      5.73 o 
  21   6   7       39.55       29.57      7.06 o 
  22   6   7       35.60       45.85      7.84 o 
  23   6   7      248.48      208.67     12.74 o 
  24   6   7      128.83      108.26     10.30 o 
  25   6   7       78.82       68.86      9.16 o 
  26   6   7       47.83       52.20      8.97 o 
   0   7   7      943.36      886.65     22.48 o 
   1   7   7       54.11      104.79      6.07 o 
   2   7   7      919.27      858.58     14.78 o 
   3   7   7      272.85      287.88      9.02 o 
   4   7   7      148.15      162.59      7.99 o 
   5   7   7      630.59      594.64     15.88 o 
   6   7   7      693.55      601.94     14.06 o 
   7   7   7      227.46      255.36     11.71 o 
   8   7   7      290.58      281.18     12.40 o 
   9   7   7      195.01      171.40     10.19 o 
  10   7   7      113.21      126.91      8.80 o 
  11   7   7      285.39      291.40     12.99 o 
  12   7   7       70.33       65.73      7.07 o 
  13   7   7       61.35       61.74      7.56 o 
  14   7   7      218.93      201.72     11.26 o 
  15   7   7       35.46       27.82      6.57 o 
  16   7   7       90.52       80.92      8.82 o 
  17   7   7        7.86        6.52      6.30 o 
  18   7   7       68.05       77.81      8.93 o 
  19   7   7      210.90      238.27     14.57 o 
  20   7   7      417.50      455.82     17.87 o 
  21   7   7      113.76      115.33     10.74 o 
  22   7   7      135.91      128.98     11.40 o 
  23   7   7      286.25      313.63     16.33 o 
  24   7   7      104.70      126.02     11.89 o 
   1   8   7       35.03       41.69      6.33 o 
   2   8   7      291.30      266.55     10.79 o 
   3   8   7       65.65       63.61      7.09 o 
   4   8   7      166.14      136.13      8.43 o 
   5   8   7      131.45      137.61     11.41 o 
   6   8   7       34.28       23.21      7.91 o 
   7   8   7      228.30      229.96     14.20 o 
   8   8   7       30.07       24.25      8.00 o 
   9   8   7        9.63       10.94      7.63 o 
  10   8   7       81.45       87.84      9.11 o 
  11   8   7      600.07      563.48     17.28 o 
  12   8   7       54.66       49.11      9.28 o 
  13   8   7      204.98      201.66     12.18 o 
  14   8   7       86.38       81.67      9.73 o 
  15   8   7        5.94       -3.89      6.41 o 
  16   8   7      572.91      551.15     17.94 o 
  17   8   7        0.35        7.55      7.24 o 
  18   8   7       21.40       13.63      7.64 o 
  19   8   7       11.55       18.79      7.55 o 
  20   8   7       46.72       44.02      9.06 o 
  21   8   7       27.83       10.28      8.06 o 
   0   9   7       34.50       27.50     14.89 o 
   1   9   7       19.31       28.75      7.66 o 
   2   9   7        3.51       -0.53     12.75 o 
   3   9   7       32.61       30.52      8.44 o 
   4   9   7       13.85       20.10      7.81 o 
   5   9   7       32.13        7.92      8.51 o 
   6   9   7       12.99       19.67      8.58 o 
   7   9   7      152.59      152.67     13.28 o 
   8   9   7      101.42      119.80     12.24 o 
   9   9   7       59.77       49.67     10.34 o 
  10   9   7       74.56       76.15     11.32 o 
  11   9   7       62.25       58.96     10.48 o 
  12   9   7      202.37      197.10     23.25 o 
  13   9   7      104.30      109.34     12.36 o 
  14   9   7        0.52        4.32      8.84 o 
  15   9   7      201.10      235.99     16.45 o 
  16   9   7       88.06       61.82     11.52 o 
  17   9   7       30.07        7.89      8.20 o 
  18   9   7       19.57       32.00      9.21 o 
   1  10   7       26.31       41.77     11.21 o 
   2  10   7      114.79      130.90     13.45 o 
   3  10   7        5.97        6.95     11.73 o 
   4  10   7       17.90       15.83     12.74 o 
   5  10   7      141.87      143.68     17.27 o 
   6  10   7        0.06      -12.85     12.85 o 
   7  10   7        4.37        1.50     12.59 o 
   8  10   7       27.43       50.37     15.05 o 
   9  10   7      108.94       94.94     14.47 o 
  10  10   7       57.83       61.73     12.91 o 
  11  10   7       96.74       98.47     13.21 o 
  12  10   7       90.55       96.45     13.57 o 
  13  10   7       30.96       38.74     11.21 o 
  14  10   7       49.09       52.43     11.76 o 
   0  11   7      101.38      126.79     27.19 o 
   1  11   7       43.22       73.23     17.45 o 
   2  11   7       69.84      102.25     19.67 o 
   3  11   7       24.72       31.87     17.85 o 
   4  11   7      100.66      125.25     22.28 o 
   5  11   7      109.65      136.56     18.42 o 
   6  11   7       27.00       -0.33     18.70 o 
   0   0   8    42634.21    43117.74   1503.99 o 
   2   0   8      829.01      887.52     17.79 o 
   4   0   8      548.31      219.84     15.79 o 
   6   0   8     8245.32     8365.26    999.60 o 
   8   0   8      672.44      810.33     24.26 o 
  10   0   8      125.60      120.86      7.61 o 
  12   0   8      310.43      306.53     13.21 o 
  14   0   8     1487.98     1475.38     32.07 o 
  16   0   8      314.96      300.80     12.23 o 
  18   0   8       54.89       57.08      6.89 o 
  20   0   8     2300.88     2148.13     46.86 o 
  22   0   8      107.45      106.36      8.95 o 
  24   0   8        1.86        6.07      5.80 o 
  26   0   8      311.97      354.89     16.70 o 
  28   0   8      338.25      324.96     25.87 o 
  30   0   8       95.10       90.89     11.03 o 
   1   1   8     4434.48     4913.38     62.40 o 
   2   1   8      907.52     1059.51     23.58 o 
   3   1   8     8673.63     9112.30    110.09 o 
   4   1   8      229.99      309.19     19.08 o 
   5   1   8     2252.48     2426.82     53.54 o 
   6   1   8      344.48      287.44     12.83 o 
   7   1   8      838.53      897.59     14.62 o 
   8   1   8     1494.04     1543.91     23.33 o 
   9   1   8     1116.90     1364.33     30.30 o 
  10   1   8      457.31      458.99     13.92 o 
  11   1   8      303.86      350.00     12.68 o 
  12   1   8       42.69       49.25      3.96 o 
  13   1   8      309.61      345.86     15.47 o 
  14   1   8      143.38      129.36      6.36 o 
  15   1   8       92.21       85.96      5.55 o 
  16   1   8       46.98       48.85      8.32 o 
  17   1   8     3003.46     3050.95     48.16 o 
  18   1   8       34.58       71.06      8.02 o 
  19   1   8      328.73      300.43     10.74 o 
  20   1   8      368.91      394.14     12.14 o 
  21   1   8      101.69      116.81      7.67 o 
  22   1   8      192.55      181.24     14.44 o 
  23   1   8      265.80      239.55     12.53 o 
  24   1   8       60.25       66.15      7.23 o 
  25   1   8       25.83       36.12      6.32 o 
  26   1   8       44.66       56.85      8.80 o 
  27   1   8       95.11      103.88      9.60 o 
  28   1   8       27.29       33.00      8.25 o 
  29   1   8      104.30      115.02      9.98 o 
  30   1   8       99.69      100.53     13.46 o 
   0   2   8     5023.12     5489.70    100.95 o 
   1   2   8     1294.31     1444.40     37.57 o 
   2   2   8     1247.63     1313.98     19.03 o 
   3   2   8       56.46       80.63      5.69 o 
   4   2   8     1158.57     1276.88     17.51 o 
   5   2   8     2733.84     2520.04     31.22 o 
   7   2   8     4554.88     4614.10     52.06 o 
   8   2   8      379.00      473.72      9.43 o 
   9   2   8        2.71       30.43     13.35 o 
  10   2   8      124.26      117.59      5.98 o 
  11   2   8      129.52      296.96     54.66 o 
  12   2   8      385.22      409.06     13.91 o 
  13   2   8      312.63      305.53     14.78 o 
  14   2   8       98.61       78.48     20.50 o 
  15   2   8      129.60      117.66      6.77 o 
  16   2   8      311.31      331.76     10.24 o 
  17   2   8       11.58       11.01      4.43 o 
  18   2   8      132.24      158.14     12.43 o 
  19   2   8      324.86      324.23     15.14 o 
  20   2   8      559.00      543.21     14.80 o 
  21   2   8      428.51      411.78     13.07 o 
  22   2   8       13.38       23.39      5.86 o 
  23   2   8      102.28      109.26      9.17 o 
  24   2   8       47.38       57.80      7.26 o 
  25   2   8      173.41      180.97     10.89 o 
  26   2   8       26.68       44.66      7.28 o 
  27   2   8      239.30      245.72     13.38 o 
  28   2   8       42.61       47.72      8.25 o 
  29   2   8      255.29      238.37     14.06 o 
  30   2   8        6.16       23.34      8.69 o 
   1   3   8      105.57      183.04      7.57 o 
   2   3   8     1360.84     1412.45     16.33 o 
   3   3   8      181.30      206.36      8.02 o 
   4   3   8      276.27      238.05      6.14 o 
   5   3   8      109.63      127.31      5.39 o 
   6   3   8     2308.45     2067.93     25.67 o 
   7   3   8      815.99      924.85     20.33 o 
   8   3   8     1102.68     1036.81     16.41 o 
   9   3   8      148.54      221.07      6.35 o 
  10   3   8     1801.75     1629.06     25.26 o 
  11   3   8      324.72      394.53     15.38 o 
  12   3   8      309.65      299.09     10.98 o 
  13   3   8     1152.58     1137.92     27.94 o 
  14   3   8      995.98      905.59     20.61 o 
  15   3   8      181.60      201.29     10.20 o 
  16   3   8        9.39       15.30      4.81 o 
  17   3   8       46.51       43.05      8.34 o 
  18   3   8       49.77       61.56      6.81 o 
  19   3   8       14.95       17.52      5.53 o 
  20   3   8       49.72       68.51      7.33 o 
  21   3   8       98.26      118.35      8.99 o 
  22   3   8      611.44      570.11     17.12 o 
  23   3   8       97.10      100.00      8.88 o 
  24   3   8       46.18       30.01      7.28 o 
  25   3   8       16.46       17.88      6.56 o 
  26   3   8       29.85       39.07      7.61 o 
  27   3   8       11.84       15.16      7.30 o 
  28   3   8       13.29       12.32      7.29 o 
  29   3   8       59.74       62.30      9.49 o 
   0   4   8     5863.17     6032.13    112.95 o 
   1   4   8        0.14       50.73      5.78 o 
   2   4   8     1060.94     1019.35     13.13 o 
   3   4   8      114.96      157.93      4.74 o 
   4   4   8       64.84       56.23      3.61 o 
   5   4   8       23.47       20.19      3.10 o 
   6   4   8      140.22      209.23      6.41 o 
   7   4   8      507.54      467.68     10.07 o 
   8   4   8     1095.40     1091.09     18.12 o 
   9   4   8      157.02      204.88     11.92 o 
  10   4   8      259.31      334.50     17.10 o 
  11   4   8      547.94      534.14     15.66 o 
  12   4   8      396.66      393.02     15.09 o 
  13   4   8      437.13      450.92     13.02 o 
  14   4   8      321.18      284.26     11.88 o 
  15   4   8      251.13      249.38     11.74 o 
  16   4   8       94.48      101.98      8.32 o 
  17   4   8       20.92       23.69      5.91 o 
  18   4   8      248.39      245.01     12.39 o 
  19   4   8       40.70       36.20      6.60 o 
  20   4   8      399.79      348.78     15.36 o 
  21   4   8      252.68      210.68     12.86 o 
  22   4   8      324.08      338.30     16.15 o 
  23   4   8      226.15      235.81     13.99 o 
  24   4   8      148.95      146.94     11.88 o 
  25   4   8       83.98       72.26      9.70 o 
  26   4   8       59.10       61.95      9.46 o 
  27   4   8      346.59      356.61     16.59 o 
  28   4   8       49.78       60.55      9.26 o 
   1   5   8       78.98       99.17      4.58 o 
   2   5   8      113.47      125.70      5.96 o 
   3   5   8      833.68     1000.88     14.54 o 
   4   5   8       75.22       87.08      4.82 o 
   5   5   8        2.48        7.82      3.12 o 
   6   5   8       87.87       98.00      5.54 o 
   7   5   8      265.73      325.21      8.78 o 
   8   5   8     2014.31     1952.19     29.11 o 
   9   5   8      553.96      578.44     14.16 o 
  10   5   8      599.15      547.07     13.89 o 
  11   5   8      118.50      189.14      9.07 o 
  12   5   8     1290.99     1216.62     24.35 o 
  13   5   8      133.33      147.58      8.99 o 
  14   5   8      680.46      618.81     16.39 o 
  15   5   8      177.61      162.78     11.23 o 
  16   5   8       55.75       67.01     10.37 o 
  17   5   8      391.06      348.02     17.48 o 
  18   5   8       71.51       64.83      8.52 o 
  19   5   8       17.10        0.29      5.98 o 
  20   5   8       19.10       23.99      7.22 o 
  21   5   8      304.74      289.60     15.47 o 
  22   5   8        5.78       16.39      7.33 o 
  23   5   8       30.11       38.85      8.46 o 
  24   5   8       29.35       29.80      8.56 o 
  25   5   8        5.38        9.00      6.39 o 
  26   5   8        5.89        2.77      6.58 o 
  27   5   8      308.46      312.79     14.78 o 
   0   6   8      157.26      190.24      9.84 o 
   1   6   8      118.74      166.64      6.86 o 
   2   6   8       21.03       24.80      3.70 o 
   3   6   8       19.56       17.55      3.61 o 
   4   6   8      142.44      178.17      9.13 o 
   5   6   8       28.19       35.69      4.44 o 
   6   6   8     1087.66     1026.96     21.66 o 
   7   6   8     1074.93      995.16     24.46 o 
   8   6   8      500.25      510.33     13.66 o 
   9   6   8     1711.86     1614.89     27.92 o 
  10   6   8      315.24      338.55     12.61 o 
  11   6   8      725.78      690.15     17.65 o 
  12   6   8       99.93      133.48      9.95 o 
  13   6   8      634.07      577.92     18.38 o 
  14   6   8       28.10       35.56      6.89 o 
  15   6   8      123.58      153.37     10.72 o 
  16   6   8       57.10       59.76      8.74 o 
  17   6   8      253.38      255.61     15.13 o 
  18   6   8       63.34       50.06      8.76 o 
  19   6   8       13.15       13.24      6.16 o 
  20   6   8        4.80       16.67      7.31 o 
  21   6   8       14.95       15.74      6.53 o 
  22   6   8        3.50       -4.85      5.97 o 
  23   6   8       35.20       39.43      7.81 o 
  24   6   8      223.13      194.35     12.72 o 
  25   6   8       22.10       20.88      7.70 o 
   1   7   8      252.99      262.37      9.19 o 
   2   7   8       15.32       18.58      4.68 o 
   3   7   8       53.31       54.78      5.27 o 
   4   7   8      287.67      286.13     10.17 o 
   5   7   8       13.07       13.89      5.62 o 
   6   7   8      201.52      206.33      8.59 o 
   7   7   8       65.00       64.36      7.23 o 
   8   7   8       30.83       34.26      6.57 o 
   9   7   8      430.05      416.67     14.06 o 
  10   7   8       70.33       72.89      8.71 o 
  11   7   8       99.99      120.02      8.56 o 
  12   7   8       35.84       33.78      6.15 o 
  13   7   8      223.74      200.31     11.17 o 
  14   7   8      764.28      690.57     18.47 o 
  15   7   8       16.94       20.59      6.32 o 
  16   7   8       51.39       46.13      7.38 o 
  17   7   8        8.43       15.52      6.58 o 
  18   7   8      141.55      148.76     11.38 o 
  19   7   8       81.00       76.28      9.22 o 
  20   7   8      271.59      305.42     15.66 o 
  21   7   8       44.54       44.16      8.49 o 
  22   7   8      182.49      194.73     13.34 o 
  23   7   8       54.27       70.11     10.21 o 
   0   8   8       17.33       36.58      8.92 o 
   1   8   8      511.57      455.44     13.00 o 
   2   8   8       89.67       97.33      7.43 o 
   3   8   8      109.48      105.66      8.53 o 
   4   8   8      116.56      121.91      8.29 o 
   5   8   8       15.92       18.10      5.83 o 
   6   8   8       60.16       69.38      9.66 o 
   7   8   8       45.26       25.69      8.27 o 
   8   8   8       14.09       12.26      7.74 o 
   9   8   8       27.32       28.01      8.38 o 
  10   8   8       96.41       96.88     10.15 o 
  11   8   8      109.95      125.57     10.20 o 
  12   8   8       62.70       48.57      8.45 o 
  13   8   8        4.47        0.44      6.62 o 
  14   8   8       16.77       15.88      7.54 o 
  15   8   8      104.15      105.95     10.82 o 
  16   8   8       91.42       80.52     10.13 o 
  17   8   8        1.75        4.00      7.31 o 
  18   8   8       66.55       88.82     10.27 o 
  19   8   8       10.63       24.18      8.14 o 
  20   8   8       50.31       45.76      9.16 o 
  21   8   8      437.66      443.36     18.99 o 
   1   9   8      383.54      369.97     13.90 o 
   2   9   8      117.75      135.76     11.50 o 
   3   9   8      107.06      130.83     10.22 o 
   4   9   8      422.18      377.80     14.82 o 
   5   9   8       31.46       48.41     11.40 o 
   6   9   8      290.02      260.96     18.32 o 
   7   9   8       99.79      113.33     12.15 o 
   8   9   8       75.30       62.95     10.58 o 
   9   9   8        7.82       20.51      9.02 o 
  10   9   8       47.20       41.32     10.51 o 
  11   9   8       26.90       24.71      9.11 o 
  12   9   8       83.18       60.05     10.68 o 
  13   9   8      107.77      122.03     12.97 o 
  14   9   8       68.37       72.05     11.23 o 
  15   9   8        2.20        7.81      9.44 o 
  16   9   8      127.25      123.38     13.27 o 
  17   9   8       21.12       18.10      8.92 o 
  18   9   8       15.17       11.67      8.28 o 
   0  10   8      417.76      422.58     29.20 o 
   1  10   8        8.21       27.22     10.68 o 
   2  10   8      262.22      246.83     16.22 o 
   3  10   8       38.93       28.85     13.08 o 
   4  10   8       31.38       59.61     14.64 o 
   5  10   8      279.58      300.68     22.33 o 
   6  10   8       57.22       53.44     14.96 o 
   7  10   8        0.08        0.86     12.48 o 
   8  10   8        1.44      -12.01     14.48 o 
   9  10   8       42.57       42.15     14.71 o 
  10  10   8       75.49       90.75     12.96 o 
  11  10   8       85.72       87.49     14.93 o 
  12  10   8      228.85      188.70     16.29 o 
  13  10   8       62.30       84.37     13.06 o 
   1  11   8       11.66       51.54     16.67 o 
   2  11   8      212.00      263.40     37.01 o 
   3  11   8      121.99      146.18     21.73 o 
   4  11   8       34.05       31.26     14.66 o 
   5  11   8       16.55       30.72     14.95 o 
   2   0   9     2874.90     2690.63     42.87 o 
   4   0   9     1984.38     2249.33     42.00 o 
   6   0   9     2221.97     2267.22     44.52 o 
   8   0   9      642.59      705.17     17.91 o 
  10   0   9      201.88      215.53     12.53 o 
  12   0   9      466.33      505.18     19.55 o 
  14   0   9     1677.03     1649.18     36.81 o 
  16   0   9      609.21      623.95     18.83 o 
  18   0   9      432.94      446.35     15.95 o 
  20   0   9     5377.01     5022.29     98.20 o 
  22   0   9      106.96      111.72     10.73 o 
  24   0   9      576.28      596.06     19.82 o 
  26   0   9      760.24      799.79     31.87 o 
  28   0   9      120.52      142.95     18.04 o 
  30   0   9      288.49      324.27     39.71 o 
   0   1   9      166.93      188.57      9.79 o 
   1   1   9     1365.02     1305.85     17.00 o 
   2   1   9      359.32      385.05     11.11 o 
   3   1   9     5589.64     6326.91     74.53 o 
   4   1   9      646.01      682.72     11.68 o 
   5   1   9     1499.02     1754.02     24.58 o 
   6   1   9     1771.46     1743.11     23.07 o 
   7   1   9     1316.07     1419.86     20.56 o 
   8   1   9     1165.52     1013.24     15.63 o 
   9   1   9      175.63      195.45      6.27 o 
  10   1   9      206.19      160.47      8.64 o 
  11   1   9        9.52       10.34      2.83 o 
  12   1   9        4.62        7.70      3.33 o 
  13   1   9      266.79      261.64     14.99 o 
  14   1   9      916.10      827.79     20.75 o 
  15   1   9      147.90      190.94      9.51 o 
  16   1   9     3176.79     3038.77     48.09 o 
  17   1   9     3019.43     2971.58     47.39 o 
  18   1   9      249.57      296.17     15.32 o 
  19   1   9      323.98      362.37     11.79 o 
  20   1   9      200.00      207.42     10.76 o 
  21   1   9        8.10       22.81      5.21 o 
  22   1   9       97.50      114.88      8.49 o 
  23   1   9       53.04       46.26      6.76 o 
  24   1   9       13.47       14.14      5.59 o 
  25   1   9        6.57       14.85      7.05 o 
  26   1   9      166.96      188.29     14.37 o 
  27   1   9      150.40      180.74     14.72 o 
  28   1   9       18.38       19.62      7.63 o 
  29   1   9       36.23       45.22     15.86 o 
  30   1   9       15.30       22.17     17.51 o 
   1   2   9      635.05      602.66      9.34 o 
   2   2   9      704.53      708.61     13.94 o 
   3   2   9      386.81      364.53      7.30 o 
   4   2   9      808.04      883.71     28.86 o 
   5   2   9     1599.63     1614.45     20.67 o 
   6   2   9      707.06      767.93     12.29 o 
   7   2   9      104.05       64.42      4.23 o 
   8   2   9      144.59      147.65      7.82 o 
   9   2   9       33.02       32.27      8.94 o 
  10   2   9     3949.06     4393.73     64.98 o 
  11   2   9      430.22      425.98     12.51 o 
  12   2   9      338.40      356.53     22.71 o 
  13   2   9      365.89      363.86     13.75 o 
  14   2   9      396.52      426.53     16.76 o 
  15   2   9      136.44      123.56     11.27 o 
  16   2   9      693.81      664.55     19.50 o 
  17   2   9       34.72       31.87      5.72 o 
  18   2   9     1265.32     1281.62     26.86 o 
  19   2   9      511.22      521.71     15.41 o 
  20   2   9      247.54      278.07     11.95 o 
  21   2   9      178.55      184.75     10.62 o 
  22   2   9      127.01      143.90      9.77 o 
  23   2   9      249.84      277.56     12.70 o 
  24   2   9       27.46       28.86      6.39 o 
  25   2   9       92.15       84.09      8.66 o 
  26   2   9      218.53      260.09     14.54 o 
  27   2   9       90.39       96.30     16.11 o 
  28   2   9        3.92       13.63      8.50 o 
  29   2   9       88.60       76.06      9.61 o 
   0   3   9     1589.40     1527.16     27.20 o 
   1   3   9      275.29      395.91     11.82 o 
   2   3   9      767.07      747.62     11.21 o 
   3   3   9       99.45      151.17      4.80 o 
   4   3   9      288.79      277.48      6.92 o 
   5   3   9      418.67      464.22      8.47 o 
   6   3   9      486.82      469.88      8.95 o 
   7   3   9      631.62      655.42     11.11 o 
   8   3   9      564.56      593.97     11.52 o 
   9   3   9      344.79      335.75     12.74 o 
  10   3   9      353.46      388.39     10.59 o 
  11   3   9       65.65       86.08      6.83 o 
  12   3   9      821.44      721.81     18.89 o 
  13   3   9      846.13      812.09     19.44 o 
  14   3   9       92.58       78.35      6.92 o 
  15   3   9       26.75       21.73      5.00 o 
  16   3   9       32.02       35.81      5.74 o 
  17   3   9      254.33      225.62     10.75 o 
  18   3   9      448.51      406.96     13.11 o 
  19   3   9      408.27      380.24     13.26 o 
  20   3   9       72.66       90.59     10.55 o 
  21   3   9      162.63      170.44     10.74 o 
  22   3   9      261.80      249.46     12.66 o 
  23   3   9      286.27      275.77     13.28 o 
  24   3   9      102.86      108.38     10.14 o 
  25   3   9       26.26       26.86      7.46 o 
  26   3   9       49.29       39.47     12.53 o 
  27   3   9       20.23       20.71      7.67 o 
  28   3   9       89.45      112.99     11.21 o 
  29   3   9       41.92       50.49      9.22 o 
   1   4   9       39.40       43.25      3.57 o 
   2   4   9       66.93      107.32      4.47 o 
   3   4   9      189.37      186.97      6.07 o 
   4   4   9      456.67      436.64      8.73 o 
   5   4   9       57.84       49.18      3.87 o 
   6   4   9       86.78       88.11      5.08 o 
   7   4   9      140.91      115.86      5.82 o 
   8   4   9     1385.92     1253.55     20.39 o 
   9   4   9     1910.77     1824.01     27.18 o 
  10   4   9      698.33      646.57     14.64 o 
  11   4   9       30.52       38.64      5.27 o 
  12   4   9      604.79      562.70     14.78 o 
  13   4   9       99.17      106.90      7.63 o 
  14   4   9      201.00      187.76     10.31 o 
  15   4   9      721.15      694.08     18.54 o 
  16   4   9       90.13       93.58      8.44 o 
  17   4   9        1.34        7.32      5.58 o 
  18   4   9      304.80      280.28     13.04 o 
  19   4   9       12.47       20.81      5.85 o 
  20   4   9      402.77      384.72     16.18 o 
  21   4   9      420.95      358.20     15.59 o 
  22   4   9      144.09      157.08     11.97 o 
  23   4   9      198.09      194.24     12.51 o 
  24   4   9       23.14       30.27      7.54 o 
  25   4   9      168.91      172.82     13.31 o 
  26   4   9       14.24       37.45      8.67 o 
  27   4   9      119.86      100.33     12.97 o 
  28   4   9      103.21       76.78     10.82 o 
   0   5   9       63.67       61.14      5.86 o 
   1   5   9       14.92       12.58      3.43 o 
   2   5   9      222.42      199.26      7.78 o 
   3   5   9       22.90       34.67      4.16 o 
   4   5   9      282.33      264.88      7.44 o 
   5   5   9      350.85      339.55      8.77 o 
   6   5   9     1709.46     1585.48     23.16 o 
   7   5   9       13.00       42.77      4.80 o 
   8   5   9      127.81      123.28      6.93 o 
   9   5   9      152.69      167.69      7.57 o 
  10   5   9      953.37      972.41     19.41 o 
  11   5   9      145.35      169.24      9.42 o 
  12   5   9      705.35      668.16     17.82 o 
  13   5   9       30.49       30.84      5.96 o 
  14   5   9      131.76      117.52      8.60 o 
  15   5   9      210.69      163.42     10.79 o 
  16   5   9      341.07      321.45     14.68 o 
  17   5   9       79.01       65.51     12.83 o 
  18   5   9       64.73       61.29      9.43 o 
  19   5   9       59.88       53.65      8.55 o 
  20   5   9       75.19       74.76      9.42 o 
  21   5   9       82.55       81.93     10.47 o 
  22   5   9       83.32       92.86     10.37 o 
  23   5   9       76.42       76.67      9.90 o 
  24   5   9      150.44      141.49     12.69 o 
  25   5   9       76.50       96.47     10.61 o 
  26   5   9      537.29      500.39     19.70 o 
   1   6   9       15.59       14.79      4.02 o 
   2   6   9      348.03      324.23      8.81 o 
   3   6   9      110.74      110.96      5.67 o 
   4   6   9      518.37      515.76     11.62 o 
   5   6   9       85.47      104.50      7.48 o 
   6   6   9      253.36      253.20      9.12 o 
   7   6   9        8.02       19.60      4.69 o 
   8   6   9     1303.94     1283.13     21.18 o 
   9   6   9     1254.80     1268.95     23.89 o 
  10   6   9      697.46      725.85     16.91 o 
  11   6   9      982.80      959.75     21.57 o 
  12   6   9      500.85      528.44     16.73 o 
  13   6   9      221.55      197.39     11.74 o 
  14   6   9      223.09      201.45     12.00 o 
  15   6   9       23.56       17.13      6.46 o 
  16   6   9       73.84       68.80      9.11 o 
  17   6   9       56.03       80.34      9.74 o 
  18   6   9      203.45      212.74     14.36 o 
  19   6   9       70.53       66.38      9.62 o 
  20   6   9        6.06        9.43      7.82 o 
  21   6   9        4.58       -2.57      6.99 o 
  22   6   9      154.19      156.70     11.61 o 
  23   6   9      115.55      109.84     15.10 o 
  24   6   9      229.50      225.56     13.58 o 
  25   6   9       87.56       72.36      9.53 o 
   0   7   9      431.48      379.62     14.48 o 
   1   7   9      200.44      215.58      8.53 o 
   2   7   9      134.39      132.72      7.44 o 
   3   7   9      228.62      228.44      8.33 o 
   4   7   9      557.57      537.00     15.63 o 
   5   7   9     1562.61     1497.62     24.49 o 
   6   7   9       24.11       35.32      5.31 o 
   7   7   9      307.26      346.00     12.09 o 
   8   7   9        9.11       10.68      5.82 o 
   9   7   9       76.24       80.54      8.11 o 
  10   7   9      277.49      284.97     12.98 o 
  11   7   9       54.82       57.29      7.61 o 
  12   7   9       52.56       53.93      7.55 o 
  13   7   9      121.28      123.56      9.44 o 
  14   7   9       94.22       94.27      8.87 o 
  15   7   9       42.03       46.86      7.30 o 
  16   7   9       30.83       26.04      6.78 o 
  17   7   9       12.92        6.01      6.57 o 
  18   7   9       13.10       12.38      6.91 o 
  19   7   9      458.15      436.49     18.12 o 
  20   7   9       18.02       11.37      7.15 o 
  21   7   9        1.32        4.19      7.00 o 
  22   7   9       45.41       49.85      9.16 o 
  23   7   9        8.30       16.11      8.13 o 
   1   8   9      124.53      127.08      7.88 o 
   2   8   9      312.48      309.87     11.35 o 
   3   8   9      344.85      340.80     12.86 o 
   4   8   9      111.29      106.51      8.60 o 
   5   8   9      185.63      176.65     10.18 o 
   6   8   9      100.71       92.26     10.62 o 
   7   8   9       69.12       63.08      9.88 o 
   8   8   9      350.38      342.78     17.53 o 
   9   8   9       59.47       38.79      9.15 o 
  10   8   9      154.71      128.36     12.22 o 
  11   8   9      133.27      158.20     11.63 o 
  12   8   9       60.63       59.51      8.41 o 
  13   8   9       30.80       23.74      9.47 o 
  14   8   9      134.78      132.51     11.43 o 
  15   8   9       26.64       26.87      8.24 o 
  16   8   9       18.67       18.42      7.84 o 
  17   8   9       45.52       47.69      9.08 o 
  18   8   9       20.66       14.65      8.51 o 
  19   8   9        7.81        3.14      8.05 o 
  20   8   9       55.84       52.39      9.47 o 
   0   9   9       16.07       13.29     10.89 o 
   1   9   9        5.61       16.65      7.36 o 
   2   9   9       19.64        9.45      8.27 o 
   3   9   9       79.70      109.46     10.36 o 
   4   9   9      448.50      443.75     16.12 o 
   5   9   9       38.50       39.37     11.26 o 
   6   9   9      340.44      344.65     25.00 o 
   7   9   9       12.12        3.95      9.82 o 
   8   9   9       85.54       59.32     10.61 o 
   9   9   9       53.55       51.91     10.39 o 
  10   9   9      105.14      120.16     17.77 o 
  11   9   9        5.13        4.61      8.51 o 
  12   9   9       13.70        9.65      9.40 o 
  13   9   9       60.81       78.52     11.91 o 
  14   9   9      167.80      174.50     15.14 o 
  15   9   9       49.57       54.34     12.44 o 
  16   9   9       40.28       38.72     11.16 o 
  17   9   9      119.65      102.50     12.91 o 
   1  10   9      102.40      103.96     11.33 o 
   2  10   9       55.72       63.15     13.78 o 
   3  10   9        6.91       14.01     12.77 o 
   4  10   9       61.39       78.87     15.71 o 
   5  10   9       35.36       76.14     26.72 o 
   6  10   9       50.86       64.73     15.43 o 
   7  10   9      124.53      135.99     17.79 o 
   8  10   9      365.40      379.28     25.95 o 
   9  10   9       83.97       62.41     15.53 o 
  10  10   9      213.39      250.09     20.02 o 
  11  10   9       73.37       45.17     11.82 o 
  12  10   9      185.17      188.85     18.18 o 
   0  11   9      529.53      640.12     46.91 o 
   1  11   9      150.33      164.43     20.55 o 
   2  11   9       35.13       70.78     19.10 o 
   0   0  10     7409.37     9091.21    190.14 o 
   2   0  10     1029.35      891.19     17.65 o 
   4   0  10     3797.03     3974.77     56.57 o 
   6   0  10      868.98      881.33     20.92 o 
   8   0  10     5104.76     5351.59    101.88 o 
  10   0  10      376.81      419.22     17.38 o 
  12   0  10      176.02      183.48     13.41 o 
  14   0  10      296.38      271.54     16.02 o 
  16   0  10     6015.89     5804.69    133.46 o 
  18   0  10      273.14      270.03     13.32 o 
  20   0  10     3627.67     3341.10     79.45 o 
  22   0  10      259.65      238.42     13.49 o 
  24   0  10       51.50       42.13      7.77 o 
  26   0  10      816.27      820.17     38.86 o 
  28   0  10       97.37      113.24     23.04 o 
   1   1  10     1996.69     2156.86     30.35 o 
   2   1  10     3796.50     3452.43     42.05 o 
   3   1  10     1030.41     1245.95     28.46 o 
   4   1  10     1854.24     1718.94     24.54 o 
   5   1  10      916.95     1016.26     15.00 o 
   6   1  10      888.43      797.53     12.83 o 
   7   1  10      545.16      648.53     11.06 o 
   8   1  10       59.14       93.50      4.58 o 
   9   1  10      221.70      214.15      9.68 o 
  10   1  10       42.41       38.06     11.06 o 
  11   1  10      320.21      361.97     13.37 o 
  12   1  10      122.92      121.96     10.67 o 
  13   1  10       29.95       28.77      6.50 o 
  14   1  10     2038.00     1750.75     30.57 o 
  15   1  10     2216.68     2296.25     38.17 o 
  16   1  10       96.09       75.75     10.06 o 
  17   1  10      476.26      502.37     13.85 o 
  18   1  10      300.78      300.85     11.31 o 
  19   1  10      873.71      893.85     19.93 o 
  20   1  10      525.12      520.71     16.25 o 
  21   1  10      340.64      345.18     13.36 o 
  22   1  10      114.95      121.55      9.11 o 
  23   1  10       14.22       18.21      5.91 o 
  24   1  10       16.84       16.12      5.84 o 
  25   1  10       70.46       78.25      8.26 o 
  26   1  10       76.09       85.13     10.30 o 
  27   1  10       68.37       74.28      8.29 o 
  28   1  10       12.67       20.93     10.99 o 
  29   1  10       69.62       87.56      9.72 o 
   0   2  10      307.32      367.45     13.73 o 
   1   2  10      156.17      172.37      5.25 o 
   2   2  10      730.38      750.86     12.36 o 
   3   2  10     1785.96     1801.20     23.93 o 
   4   2  10      468.64      546.91     11.02 o 
   5   2  10      110.29      138.52      5.26 o 
   6   2  10     2081.51     2106.51     37.63 o 
   7   2  10      767.01      733.18     11.62 o 
   8   2  10     1362.43     1679.90     21.55 o 
   9   2  10     1146.75     1182.24     18.75 o 
  10   2  10      960.28     1015.57     17.89 o 
  11   2  10      735.19      720.50     23.68 o 
  12   2  10       82.38      100.11      6.63 o 
  13   2  10      227.88      253.90     10.84 o 
  14   2  10     1619.85     1512.38     27.61 o 
  15   2  10     1294.91     1165.60     29.73 o 
  16   2  10      357.96      387.12     13.17 o 
  17   2  10     1364.63     1212.99     26.04 o 
  18   2  10      237.10      208.78     11.08 o 
  19   2  10      849.89      782.54     19.98 o 
  20   2  10       11.00       27.66      6.25 o 
  21   2  10      106.11      119.40      9.16 o 
  22   2  10      795.08      750.33     20.18 o 
  23   2  10       40.60       38.49      7.01 o 
  24   2  10       13.83       19.41      7.73 o 
  25   2  10      104.91       98.90      9.27 o 
  26   2  10       94.38      109.88      9.96 o 
  27   2  10       85.29       91.84      9.53 o 
  28   2  10      146.10      124.46     11.39 o 
  29   2  10        3.51        9.30      6.95 o 
   1   3  10     2724.33     2936.95     35.51 o 
   2   3  10       27.78       31.99      3.58 o 
   3   3  10      161.74      234.85      6.69 o 
   4   3  10       13.79       12.46      3.11 o 
   5   3  10       68.70       78.65      4.53 o 
   6   3  10       54.62       59.09      4.49 o 
   7   3  10      901.53      952.93     25.71 o 
   8   3  10      180.45      175.32      7.38 o 
   9   3  10       77.37       94.35      5.74 o 
  10   3  10      528.40      618.57     13.88 o 
  11   3  10       85.83       87.03      8.44 o 
  12   3  10      585.89      567.73     14.50 o 
  13   3  10      196.89      205.24     10.76 o 
  14   3  10       19.80        5.96      5.16 o 
  15   3  10      114.88       99.24      8.33 o 
  16   3  10      910.38      795.02     20.24 o 
  17   3  10      157.44      177.28     10.42 o 
  18   3  10      404.29      316.85     13.14 o 
  19   3  10      334.87      303.79     13.27 o 
  20   3  10      186.69      188.20     13.91 o 
  21   3  10      269.11      279.66     13.45 o 
  22   3  10        5.74        9.80      6.91 o 
  23   3  10      138.54      156.44     11.14 o 
  24   3  10       22.39       28.90      7.13 o 
  25   3  10       96.51       87.64     10.04 o 
  26   3  10      221.72      216.16     14.45 o 
  27   3  10       62.73       77.85     10.09 o 
  28   3  10      128.20      151.33     12.63 o 
   0   4  10      678.43      833.97     18.32 o 
   1   4  10      700.04      700.55     12.87 o 
   2   4  10      759.83      867.59     13.18 o 
   3   4  10      634.12      624.16     15.03 o 
   4   4  10      777.99      798.69     12.71 o 
   5   4  10       66.88       70.53      4.57 o 
   6   4  10      138.16      134.50      6.16 o 
   7   4  10       55.52       48.92      4.89 o 
   8   4  10      154.09      179.45      7.89 o 
   9   4  10      115.97      100.39      6.37 o 
  10   4  10      162.21      164.73      7.61 o 
  11   4  10      369.53      369.17     12.15 o 
  12   4  10      431.64      414.08     12.96 o 
  13   4  10      366.77      375.02     12.66 o 
  14   4  10       81.13      102.54     12.48 o 
  15   4  10      769.96      704.19     19.27 o 
  16   4  10       57.86       59.66      7.85 o 
  17   4  10      267.19      248.69     12.88 o 
  18   4  10      166.45      167.66     11.19 o 
  19   4  10       34.61       54.82      8.83 o 
  20   4  10       22.97       47.27      7.55 o 
  21   4  10      329.83      315.38     15.53 o 
  22   4  10       18.35       11.94      7.09 o 
  23   4  10      188.15      170.70     12.65 o 
  24   4  10      738.77      736.25     23.65 o 
  25   4  10       19.50       18.81      7.83 o 
  26   4  10      289.31      298.21     17.02 o 
  27   4  10      586.88      631.59     22.65 o 
   1   5  10      360.16      383.53      8.44 o 
   2   5  10       29.15       22.26      4.17 o 
   3   5  10      393.26      427.91     14.18 o 
   4   5  10     1070.83     1019.44     17.09 o 
   5   5  10      299.44      299.93      8.48 o 
   6   5  10      431.03      409.90     11.27 o 
   7   5  10      101.88      104.66      5.96 o 
   8   5  10      414.52      419.22     11.42 o 
   9   5  10     2206.68     2182.75     32.55 o 
  10   5  10        9.89       13.45      7.52 o 
  11   5  10      529.77      527.89     15.16 o 
  12   5  10      305.49      295.21     12.25 o 
  13   5  10       23.38       22.91      6.05 o 
  14   5  10      125.48      114.14      8.19 o 
  15   5  10       50.07       47.45      6.94 o 
  16   5  10      343.72      316.14     14.59 o 
  17   5  10      230.20      257.23     14.66 o 
  18   5  10       88.44       83.78      9.01 o 
  19   5  10       21.43       28.21      7.08 o 
  20   5  10       37.56       34.53      7.81 o 
  21   5  10      185.67      186.39     13.48 o 
  22   5  10      228.22      229.05     15.21 o 
  23   5  10        0.81        5.40      7.60 o 
  24   5  10        3.04        0.64      7.67 o 
  25   5  10       11.66        6.14      8.18 o 
  26   5  10       88.83      116.20     14.91 o 
   0   6  10       38.28       77.52      9.39 o 
   1   6  10      294.37      274.14      9.34 o 
   2   6  10      258.20      276.52      9.08 o 
   3   6  10      169.85      164.61      6.85 o 
   4   6  10      432.31      395.30     10.41 o 
   5   6  10      140.58      165.95      7.65 o 
   6   6  10     1314.05     1271.89     21.66 o 
   7   6  10     2045.26     1920.57     29.18 o 
   8   6  10      460.94      533.39     14.33 o 
   9   6  10      134.47      145.71      8.91 o 
  10   6  10      148.62      154.80      9.25 o 
  11   6  10      523.60      505.20     14.66 o 
  12   6  10      479.06      441.70     15.73 o 
  13   6  10      120.58      108.73      9.01 o 
  14   6  10      123.16      124.80      9.59 o 
  15   6  10       19.52       25.46      6.57 o 
  16   6  10      129.76      142.38     10.91 o 
  17   6  10       15.30       13.10      7.20 o 
  18   6  10       28.56       24.91      7.61 o 
  19   6  10      402.94      422.28     17.61 o 
  20   6  10        1.09       12.69      9.24 o 
  21   6  10       21.08       34.44      8.36 o 
  22   6  10      119.38      147.23     12.30 o 
  23   6  10      146.04      153.90     11.81 o 
  24   6  10      118.83      115.76     11.09 o 
   1   7  10      693.00      636.06     13.47 o 
   2   7  10      198.25      216.30     10.17 o 
   3   7  10     1522.05     1454.10     24.20 o 
   4   7  10      504.64      508.66     17.63 o 
   5   7  10      747.78      756.51     19.35 o 
   6   7  10       46.19       53.09      6.18 o 
   7   7  10      123.29      144.49      8.94 o 
   8   7  10      725.90      713.95     18.66 o 
   9   7  10      105.61      110.61      9.09 o 
  10   7  10       94.35       91.01      8.53 o 
  11   7  10       97.01       95.18      8.80 o 
  12   7  10      140.94      138.37     10.09 o 
  13   7  10       22.36       13.58      6.15 o 
  14   7  10       15.14       16.69      6.98 o 
  15   7  10      301.13      309.57     13.54 o 
  16   7  10      139.86      145.83     10.08 o 
  17   7  10      358.28      345.47     15.22 o 
  18   7  10      170.27      192.00     13.60 o 
  19   7  10      305.60      319.21     15.46 o 
  20   7  10       14.51       12.54      7.18 o 
  21   7  10       41.02       34.12      8.15 o 
  22   7  10       47.00       71.94     11.59 o 
   0   8  10      131.28      123.01     12.07 o 
   1   8  10       39.25       42.89      6.33 o 
   2   8  10       40.48       39.39      6.69 o 
   3   8  10      219.90      224.77     11.49 o 
   4   8  10      156.98      155.16      9.75 o 
   5   8  10      535.59      452.08     15.10 o 
   6   8  10      101.65      105.10      9.94 o 
   7   8  10      787.50      743.35     23.35 o 
   8   8  10      109.87      120.31     12.39 o 
   9   8  10       21.12        8.54      8.87 o 
  10   8  10       34.54       47.80      9.44 o 
  11   8  10      195.21      181.11     13.69 o 
  12   8  10       61.03       54.12      8.53 o 
  13   8  10       11.04       12.65      7.17 o 
  14   8  10       44.33       41.34      8.72 o 
  15   8  10       14.18       19.44      8.11 o 
  16   8  10       43.51       29.98      8.66 o 
  17   8  10       11.92        9.53      7.27 o 
  18   8  10        7.60       13.47      7.74 o 
  19   8  10       48.60       26.02     12.42 o 
  20   8  10       44.81       54.17     18.52 o 
   1   9  10       28.19       34.30      9.26 o 
   2   9  10      205.08      226.48     13.94 o 
   3   9  10       12.03       23.37      7.95 o 
   4   9  10      163.27      178.72     10.96 o 
   5   9  10      221.71      192.19     16.50 o 
   6   9  10       12.80        8.19      9.87 o 
   7   9  10        9.83       -2.68      9.51 o 
   8   9  10       17.50       10.44     10.38 o 
   9   9  10       21.82       14.92      9.16 o 
  10   9  10      381.69      396.92     20.28 o 
  11   9  10       61.24       53.73     10.98 o 
  12   9  10       27.35       10.82      9.24 o 
  13   9  10      152.43      143.04     14.24 o 
  14   9  10      238.45      234.95     16.83 o 
  15   9  10      144.42      129.62     15.32 o 
  16   9  10       18.58       16.07     10.75 o 
   0  10  10       96.32      135.08     47.69 o 
   1  10  10      402.57      441.11     18.08 o 
   2  10  10       23.54       31.49      9.78 o 
   3  10  10       11.29        4.91      9.69 o 
   4  10  10       52.59       38.19     14.75 o 
   5  10  10       38.87       15.50     23.91 o 
   6  10  10        6.41       -3.84     12.21 o 
   7  10  10       64.18       60.59     15.38 o 
   8  10  10       62.81       29.01     17.77 o 
   9  10  10       78.03       64.42     14.10 o 
  10  10  10       15.85       24.01     12.77 o 
  11  10  10      138.96      172.34     17.88 o 
   2   0  11      883.85      944.96     18.79 o 
   4   0  11     1608.49     1606.89     25.52 o 
   6   0  11     3561.86     3819.43    100.76 o 
   8   0  11      648.49      694.89     18.10 o 
  10   0  11      471.55      482.81     22.55 o 
  12   0  11      408.65      398.97     18.34 o 
  14   0  11      484.17      469.98     20.52 o 
  16   0  11     3163.62     3074.57     77.41 o 
  18   0  11     1659.51     1788.36     51.10 o 
  20   0  11     1001.73      970.06     34.62 o 
  22   0  11       95.67       94.69     12.90 o 
  24   0  11      199.73      213.49     22.05 o 
  26   0  11      167.28      192.91     32.71 o 
  28   0  11      121.54      128.94     19.41 o 
   0   1  11     6199.50     6512.45     98.45 o 
   1   1  11     6432.54     6741.82     91.60 o 
   2   1  11     1627.02     1619.20     30.03 o 
   3   1  11     1223.20     1289.74     19.45 o 
   4   1  11     1682.80     1546.14     19.27 o 
   5   1  11     1356.77     1360.78     17.22 o 
   6   1  11      312.47      274.09      7.40 o 
   7   1  11      386.42      359.73      8.25 o 
   8   1  11      693.49      696.38     17.40 o 
   9   1  11     1188.73     1214.37     58.42 o 
  10   1  11       47.79       40.54      4.60 o 
  11   1  11      602.82      681.77     20.03 o 
  12   1  11       75.67       94.21      7.89 o 
  13   1  11      197.04      192.80      9.10 o 
  14   1  11      235.29      185.33      9.24 o 
  15   1  11      333.72      376.50     11.90 o 
  16   1  11      161.38      145.79      8.66 o 
  17   1  11      157.92      153.39      8.98 o 
  18   1  11       41.41       49.72      6.34 o 
  19   1  11     1221.52     1152.44     23.96 o 
  20   1  11      557.37      495.99     21.63 o 
  21   1  11      639.40      611.96     17.78 o 
  22   1  11       37.15       29.49      6.49 o 
  23   1  11       14.35       19.74      6.08 o 
  24   1  11      124.12      116.39      9.50 o 
  25   1  11        5.78       10.85      6.76 o 
  26   1  11       10.29       13.62      7.22 o 
  27   1  11       81.71       87.82      9.06 o 
  28   1  11       50.65       53.64      9.76 o 
  29   1  11      119.71      146.36     20.66 o 
   1   2  11       52.57       51.71      3.95 o 
   2   2  11      368.26      426.30      9.74 o 
   3   2  11      970.44      973.25     14.46 o 
   4   2  11      461.36      511.61     10.36 o 
   5   2  11      138.45      109.82      5.15 o 
   6   2  11     1356.04     1392.54     18.89 o 
   7   2  11     1287.13     1171.56     17.72 o 
   8   2  11      473.37      521.92     10.88 o 
   9   2  11     1304.63     1202.75     19.41 o 
  10   2  11      149.62      165.14      7.55 o 
  11   2  11       12.40       14.92      4.35 o 
  12   2  11      203.76      211.87      9.36 o 
  13   2  11       81.45       89.90      7.06 o 
  14   2  11      582.83      530.76     14.73 o 
  15   2  11     1304.96     1153.43     23.27 o 
  16   2  11      582.28      605.07     17.04 o 
  17   2  11      133.41      112.33      8.89 o 
  18   2  11      723.71      716.12     19.10 o 
  19   2  11      481.95      429.49     14.81 o 
  20   2  11      363.43      352.34     14.07 o 
  21   2  11       46.66       43.76      7.27 o 
  22   2  11      931.72      918.85     23.27 o 
  23   2  11      259.16      248.80     13.31 o 
  24   2  11        6.13       14.89      6.25 o 
  25   2  11      144.72      144.08     10.88 o 
  26   2  11      109.12      129.46     10.68 o 
  27   2  11       98.94      120.39     10.53 o 
  28   2  11       73.68       67.47     11.22 o 
   0   3  11     1979.52     1964.77     40.35 o 
   1   3  11     1429.87     1534.30     19.94 o 
   2   3  11       13.69       24.05      3.57 o 
   3   3  11       90.39       90.64      5.15 o 
   4   3  11       57.42       57.47      4.57 o 
   5   3  11      131.76      167.52      6.52 o 
   6   3  11      562.64      544.16     10.81 o 
   7   3  11      258.15      258.83      7.99 o 
   8   3  11     1190.88      992.45     15.68 o 
   9   3  11      376.97      390.44      9.75 o 
  10   3  11      301.53      307.52     10.19 o 
  11   3  11       63.66       75.35      8.54 o 
  12   3  11      894.61      772.77     17.73 o 
  13   3  11       39.94       47.97      6.76 o 
  14   3  11      385.84      326.98     14.67 o 
  15   3  11      579.12      580.78     17.08 o 
  16   3  11      207.77      202.41     11.44 o 
  17   3  11       35.39       49.03      6.99 o 
  18   3  11       42.30       33.69      6.62 o 
  19   3  11       26.83       26.95      9.43 o 
  20   3  11      293.55      281.20     13.74 o 
  21   3  11      114.85      102.32      9.50 o 
  22   3  11       25.71       18.40      7.93 o 
  23   3  11      173.10      173.29     11.90 o 
  24   3  11      329.17      369.13     15.98 o 
  25   3  11        6.13       20.34      8.02 o 
  26   3  11       14.41       11.34      8.27 o 
  27   3  11       38.77       47.71     10.28 o 
  28   3  11       44.89       20.95      9.65 o 
   1   4  11      515.06      541.11     16.39 o 
   2   4  11      911.21      940.18     16.62 o 
   3   4  11      540.50      580.19     11.53 o 
   4   4  11      504.80      537.42     12.01 o 
   5   4  11      156.44      163.57      6.59 o 
   6   4  11      219.39      240.77      8.93 o 
   7   4  11      575.52      584.03     12.81 o 
   8   4  11       11.48       13.38      3.68 o 
   9   4  11       79.91       94.20      6.35 o 
  10   4  11      620.81      636.47     14.53 o 
  11   4  11      963.30      882.06     19.73 o 
  12   4  11      538.84      526.70     14.89 o 
  13   4  11     1219.07     1118.98     23.44 o 
  14   4  11      148.68      162.38      9.59 o 
  15   4  11      211.31      206.62     11.78 o 
  16   4  11       26.85       21.66      6.39 o 
  17   4  11      521.47      472.35     16.12 o 
  18   4  11      246.16      236.96     14.56 o 
  19   4  11       24.76       33.74      8.66 o 
  20   4  11      244.23      249.22     13.77 o 
  21   4  11      377.46      361.29     18.29 o 
  22   4  11       93.51       89.14     10.18 o 
  23   4  11      317.48      284.51     16.47 o 
  24   4  11      139.86      192.67     14.19 o 
  25   4  11       71.48       73.37     10.39 o 
  26   4  11      335.93      359.55     28.06 o 
  27   4  11      161.92      175.24     22.45 o 
   0   5  11      332.26      408.57     13.98 o 
   1   5  11     1331.00     1294.84     19.20 o 
   2   5  11      321.00      350.96      9.99 o 
   3   5  11      417.13      388.27      9.47 o 
   4   5  11      168.82      211.22      9.35 o 
   5   5  11       41.88       60.57      5.51 o 
   6   5  11      299.04      320.28      9.57 o 
   7   5  11     1777.65     1671.26     24.68 o 
   8   5  11      753.78      815.00     16.55 o 
   9   5  11     5945.25     5790.26     75.03 o 
  10   5  11        6.71       17.84      5.04 o 
  11   5  11      909.19      861.86     20.33 o 
  12   5  11      482.69      466.99     14.61 o 
  13   5  11       80.20       91.59      8.27 o 
  14   5  11      128.88      127.24      9.35 o 
  15   5  11       55.76       55.72      7.39 o 
  16   5  11      125.00      128.09     10.40 o 
  17   5  11       99.92       88.28      9.81 o 
  18   5  11       15.19        6.62      6.88 o 
  19   5  11       30.27       19.95      7.72 o 
  20   5  11       15.47       15.11      7.73 o 
  21   5  11      233.84      221.58     15.02 o 
  22   5  11      114.62      101.11     12.30 o 
  23   5  11       22.64       10.70      8.16 o 
  24   5  11      212.94      196.58     14.84 o 
  25   5  11        0.69        0.68      8.53 o 
   1   6  11      118.61      121.47      7.69 o 
   2   6  11      110.20      137.28      7.03 o 
   3   6  11      123.95      116.80      6.29 o 
   4   6  11       69.20       67.39      5.92 o 
   5   6  11      540.60      534.39     12.20 o 
   6   6  11      417.47      492.09     13.99 o 
   7   6  11      292.92      308.36     10.15 o 
   8   6  11      128.47      151.25      9.04 o 
   9   6  11       57.29       55.02      6.93 o 
  10   6  11       41.74       48.21      7.35 o 
  11   6  11      368.67      348.26     13.51 o 
  12   6  11       80.42       76.27      8.88 o 
  13   6  11      256.09      243.64     13.46 o 
  14   6  11      402.41      375.36     15.95 o 
  15   6  11      764.64      780.60     22.00 o 
  16   6  11       14.72       18.29      7.30 o 
  17   6  11       22.32       20.37      7.75 o 
  18   6  11      143.31      161.41     14.75 o 
  19   6  11       61.18       56.35      9.79 o 
  20   6  11       33.34       25.06      8.78 o 
  21   6  11       82.85       86.00     11.56 o 
  22   6  11       74.08       87.43     11.62 o 
  23   6  11       21.14        4.44     11.28 o 
  24   6  11       16.01       11.62      9.04 o 
   0   7  11      102.15      126.75     10.48 o 
   1   7  11      184.45      182.79      8.78 o 
   2   7  11      309.45      290.98     10.30 o 
   3   7  11      123.58      151.47     12.93 o 
   4   7  11      252.08      258.43     10.32 o 
   5   7  11       84.65      117.59      9.06 o 
   6   7  11      474.24      469.78     14.12 o 
   7   7  11      839.78      792.55     21.32 o 
   8   7  11     1830.36     1778.74     33.36 o 
   9   7  11       16.03       40.02      8.09 o 
  10   7  11       38.10       42.83      8.54 o 
  11   7  11      322.67      298.14     15.23 o 
  12   7  11        4.93        7.10      7.28 o 
  13   7  11      160.94      172.99     13.91 o 
  14   7  11        3.69       -3.80      7.27 o 
  15   7  11        2.72        4.81      7.99 o 
  16   7  11      250.29      262.56     17.11 o 
  17   7  11       19.11       20.96      8.14 o 
  18   7  11       38.77       43.16      8.61 o 
  19   7  11       26.92       28.01      8.03 o 
  20   7  11        9.37       -1.44      7.11 o 
  21   7  11       36.57       41.33      9.20 o 
  22   7  11       58.07       56.13     10.52 o 
   1   8  11       85.41       81.31      7.72 o 
   2   8  11       62.56       84.25      7.94 o 
   3   8  11       29.22       21.20      7.02 o 
   4   8  11       64.79       73.81      8.13 o 
   5   8  11      104.12      109.90      9.51 o 
   6   8  11      396.74      406.79     20.98 o 
   7   8  11      265.48      284.19     16.19 o 
   8   8  11        1.28       19.89      8.35 o 
   9   8  11       63.67       52.25     10.75 o 
  10   8  11      149.67      142.15     13.79 o 
  11   8  11      274.50      263.82     20.53 o 
  12   8  11       17.05       23.95      8.18 o 
  13   8  11        6.18        1.20      7.04 o 
  14   8  11      210.77      241.62     15.00 o 
  15   8  11       21.75       19.10     11.19 o 
  16   8  11      160.84      195.49     13.97 o 
  17   8  11       10.67       24.92      8.67 o 
  18   8  11       54.57       49.79     10.09 o 
  19   8  11        1.20       11.04     10.30 o 
   0   9  11        7.04        3.06     10.38 o 
   1   9  11      234.85      249.56     14.42 o 
   2   9  11        3.94       21.33      8.61 o 
   3   9  11       32.83       31.97     10.31 o 
   4   9  11      138.43      134.11     10.06 o 
   5   9  11      262.28      268.00     16.32 o 
   6   9  11       81.28       76.99     13.15 o 
   7   9  11        3.58       17.85     11.80 o 
   8   9  11       95.56       85.57     13.76 o 
   9   9  11      105.05       72.65     13.17 o 
  10   9  11      344.76      333.19     19.07 o 
  11   9  11      116.52      116.55     13.21 o 
  12   9  11        2.64       -4.35      8.89 o 
  13   9  11       66.34       62.07     11.53 o 
  14   9  11       65.64       79.15     15.27 o 
  15   9  11       46.74       43.63     12.00 o 
   1  10  11       28.49       31.51     11.49 o 
   2  10  11       25.63       25.31      9.98 o 
   3  10  11       36.35       24.94     13.04 o 
   4  10  11       38.41       48.33     14.57 o 
   5  10  11      199.41      173.64     23.90 o 
   6  10  11        6.31       10.41     22.96 o 
   7  10  11       14.25       -4.97     12.86 o 
   8  10  11       36.94       47.84     15.19 o 
   9  10  11       77.57       66.65     14.17 o 
  10  10  11      101.72       72.58     19.50 o 
   0   0  12    44842.27    46964.89    954.18 o 
   2   0  12     4567.50     4735.64     85.40 o 
   4   0  12      359.61      370.87      9.57 o 
   6   0  12     1019.93     1012.92     24.39 o 
   8   0  12       54.16       46.85     15.59 o 
  10   0  12      277.16      223.24     48.51 o 
  12   0  12      278.84      260.85     16.45 o 
  14   0  12     1079.46     1047.19     34.19 o 
  16   0  12      177.79      152.74     14.50 o 
  18   0  12      261.86      229.05     18.00 o 
  20   0  12     1838.15     1737.46     51.67 o 
  22   0  12      390.08      411.05     23.02 o 
  24   0  12      151.61      177.85     21.10 o 
  26   0  12      653.06      599.36     34.37 o 
  28   0  12       33.24       35.14     18.30 o 
   1   1  12      752.11      746.79     11.34 o 
   2   1  12     3119.97     2728.66     33.49 o 
   3   1  12     3151.69     3444.83     71.32 o 
   4   1  12     1525.54     1404.32     17.71 o 
   5   1  12      908.31      931.17     13.26 o 
   6   1  12      241.88      236.68      8.03 o 
   7   1  12      470.22      540.54     10.89 o 
   8   1  12      206.07      179.29      9.78 o 
   9   1  12      119.18      138.95      8.51 o 
  10   1  12      715.27      729.49     17.65 o 
  11   1  12      538.30      516.38     16.07 o 
  12   1  12      190.94      208.86     13.61 o 
  13   1  12     1177.83     1208.72     26.54 o 
  14   1  12       63.73       71.77     11.38 o 
  15   1  12      901.14      880.01     21.79 o 
  16   1  12      154.74      164.05     10.69 o 
  17   1  12       41.90       30.23      9.19 o 
  18   1  12       86.85       87.26      9.56 o 
  19   1  12       66.56       66.34      7.21 o 
  20   1  12       17.91       22.07      6.25 o 
  21   1  12      119.35       94.51      8.80 o 
  22   1  12       19.94       23.32      7.20 o 
  23   1  12      101.65       96.38      9.20 o 
  24   1  12      105.94      123.62     11.90 o 
  25   1  12       35.08       29.52      8.68 o 
  26   1  12      127.78      125.77     12.32 o 
  27   1  12      457.50      445.61     21.97 o 
  28   1  12       57.37       65.08     15.58 o 
   0   2  12    10439.20    10783.86    147.87 o 
   1   2  12      144.37      176.43     13.60 o 
   2   2  12      188.68      222.45      6.48 o 
   3   2  12        6.63        8.87      2.84 o 
   4   2  12      562.09      618.77     12.15 o 
   5   2  12      206.93      186.77      8.23 o 
   6   2  12     1132.57     1143.54     16.56 o 
   7   2  12      100.66       81.80      5.76 o 
   8   2  12      467.54      478.60     10.77 o 
   9   2  12       39.95       37.51      4.15 o 
  10   2  12      595.66      688.03     15.70 o 
  11   2  12       88.24       90.94      5.70 o 
  12   2  12     1254.66     1207.50     23.91 o 
  13   2  12      247.61      200.36     10.19 o 
  14   2  12      197.19      199.23     10.07 o 
  15   2  12       33.82       33.63      6.36 o 
  16   2  12      504.53      480.53     15.45 o 
  17   2  12       53.13       47.66      7.01 o 
  18   2  12      162.68      139.59      9.92 o 
  19   2  12      352.29      363.98     14.27 o 
  20   2  12      573.21      564.45     17.62 o 
  21   2  12      125.14      101.78     15.42 o 
  22   2  12      388.51      329.86     14.69 o 
  23   2  12      174.44      155.88     11.22 o 
  24   2  12       56.56       76.27      8.94 o 
  25   2  12      239.13      230.28     13.60 o 
  26   2  12        0.31        4.07      6.83 o 
  27   2  12       31.07       34.77      8.04 o 
  28   2  12       30.52       41.65      8.38 o 
   1   3  12      613.77      595.25     11.35 o 
   2   3  12     1194.91     1134.86     17.00 o 
   3   3  12     1229.72     1238.91     19.74 o 
   4   3  12      261.30      244.04      8.31 o 
   5   3  12       42.52       65.97      6.68 o 
   6   3  12      934.14      844.21     15.45 o 
   7   3  12      338.76      413.25     11.04 o 
   8   3  12      336.09      262.70      7.78 o 
   9   3  12        7.77       32.75      4.41 o 
  10   3  12     3147.51     2787.42     41.53 o 
  11   3  12       29.89       63.16      5.62 o 
  12   3  12     1315.02     1091.91     22.58 o 
  13   3  12      286.08      307.11     16.98 o 
  14   3  12     1464.63     1356.31     29.14 o 
  15   3  12      556.24      561.06     25.94 o 
  16   3  12      235.65      235.56     12.53 o 
  17   3  12      240.33      221.15     12.30 o 
  18   3  12      157.86      149.40     10.72 o 
  19   3  12      185.88      190.38     11.82 o 
  20   3  12       45.29       33.55      7.32 o 
  21   3  12       50.23       53.84      8.12 o 
  22   3  12       21.23       16.57      7.05 o 
  23   3  12       14.39       20.69      7.39 o 
  24   3  12       46.34       60.39     11.28 o 
  25   3  12       21.29       28.32      8.04 o 
  26   3  12       22.58       20.25      8.16 o 
  27   3  12      118.12      113.29     11.80 o 
   0   4  12      636.14      618.82     16.02 o 
   1   4  12      136.08      137.37      6.39 o 
   2   4  12      177.04      132.49      6.71 o 
   3   4  12       41.15       45.12      5.17 o 
   4   4  12        7.60        9.78      4.13 o 
   5   4  12      112.97       98.68      6.26 o 
   6   4  12        8.53       11.02      4.11 o 
   7   4  12      652.46      635.68     12.88 o 
   8   4  12      116.30      136.68      6.58 o 
   9   4  12      192.72      208.83     10.05 o 
  10   4  12      179.16      178.16      8.55 o 
  11   4  12      240.07      264.36     17.76 o 
  12   4  12      402.33      409.64     13.51 o 
  13   4  12      894.03      862.32     20.28 o 
  14   4  12      131.99      146.52      9.54 o 
  15   4  12        0.86       -5.39      5.39 o 
  16   4  12        7.87        7.62      6.38 o 
  17   4  12        2.24        8.69      6.28 o 
  18   4  12      153.32      181.19     12.04 o 
  19   4  12      120.54      138.13     11.95 o 
  20   4  12      373.58      365.85     16.47 o 
  21   4  12      217.93      212.61     14.28 o 
  22   4  12      105.45      107.25     11.20 o 
  23   4  12      150.90      134.58     12.25 o 
  24   4  12      133.41      116.62     12.17 o 
  25   4  12      221.89      197.69     14.94 o 
  26   4  12       86.34       92.25     11.74 o 
   1   5  12      407.82      445.32     11.67 o 
   2   5  12      298.85      318.15     11.84 o 
   3   5  12     1010.98      953.28     16.29 o 
   4   5  12       19.46       36.84      6.52 o 
   5   5  12      937.95      873.01     15.89 o 
   6   5  12      151.59      158.12      9.78 o 
   7   5  12       49.91       79.01      6.28 o 
   8   5  12      809.38      733.40     15.02 o 
   9   5  12      601.87      561.39     13.74 o 
  10   5  12      242.25      238.72      9.88 o 
  11   5  12        7.10       22.16      6.14 o 
  12   5  12      147.65      158.50     10.15 o 
  13   5  12      263.18      288.75     13.12 o 
  14   5  12      100.50      119.38      9.45 o 
  15   5  12       23.19       29.40      7.04 o 
  16   5  12       42.55       32.47      7.54 o 
  17   5  12        1.89        3.79      6.85 o 
  18   5  12      499.62      481.11     19.00 o 
  19   5  12       13.76       18.85      7.94 o 
  20   5  12       62.87       76.24     10.41 o 
  21   5  12       71.19       60.93     10.11 o 
  22   5  12       10.94       12.69      8.29 o 
  23   5  12       37.17       38.35      9.71 o 
  24   5  12        6.01       -4.99      8.04 o 
  25   5  12       75.95       52.64     10.82 o 
   0   6  12      881.84      834.36     24.63 o 
   1   6  12      228.44      176.49      8.82 o 
   2   6  12      131.06      137.79      7.96 o 
   3   6  12       37.87       37.10      6.13 o 
   4   6  12      128.37      140.60      8.00 o 
   5   6  12      139.39      144.48      8.17 o 
   6   6  12       96.19       92.61      7.03 o 
   7   6  12        9.56        7.41      4.85 o 
   8   6  12       70.10       73.26      7.53 o 
   9   6  12      129.75      135.48      9.02 o 
  10   6  12        6.15       17.78      6.77 o 
  11   6  12      476.16      463.93     15.73 o 
  12   6  12      414.52      413.51     15.57 o 
  13   6  12      198.90      205.29     12.96 o 
  14   6  12      180.47      186.48     12.45 o 
  15   6  12      155.42      159.23     11.95 o 
  16   6  12      115.71      113.55     10.50 o 
  17   6  12       46.13       23.59      8.38 o 
  18   6  12       24.83       22.55      8.75 o 
  19   6  12      155.03      166.47     13.93 o 
  20   6  12      171.45      141.11     13.41 o 
  21   6  12       12.91       16.31      8.72 o 
  22   6  12      295.76      343.85     23.44 o 
  23   6  12       58.05       53.98     16.96 o 
   1   7  12        7.48        9.54      5.30 o 
   2   7  12       62.91       69.93      6.57 o 
   3   7  12       21.25       29.26      6.20 o 
   4   7  12      352.02      342.07     13.05 o 
   5   7  12       51.83       62.93      7.80 o 
   6   7  12      448.11      418.83     13.64 o 
   7   7  12      261.94      273.01     14.09 o 
   8   7  12      217.29      244.94     15.47 o 
   9   7  12       60.97       43.04      8.79 o 
  10   7  12      199.57      216.76     16.71 o 
  11   7  12       19.51       37.59      8.63 o 
  12   7  12      100.19       99.28     11.50 o 
  13   7  12      177.67      182.26     14.15 o 
  14   7  12       27.40       31.13      9.19 o 
  15   7  12      179.80      165.45     14.21 o 
  16   7  12       13.61       22.26      8.97 o 
  17   7  12      191.57      229.05     16.64 o 
  18   7  12      145.91      128.51     15.82 o 
  19   7  12       68.55       67.32     11.39 o 
  20   7  12       76.43       68.99     10.06 o 
  21   7  12       16.46       23.53      8.57 o 
   0   8  12      135.03      160.48     16.13 o 
   1   8  12      126.47      121.69      8.59 o 
   2   8  12      121.61      115.35      8.91 o 
   3   8  12        0.85        3.76      6.16 o 
   4   8  12      326.30      309.67     13.29 o 
   5   8  12       44.61       50.81      8.22 o 
   6   8  12      354.13      341.43     17.06 o 
   7   8  12       69.21       66.82     10.29 o 
   8   8  12      153.01      146.94     13.21 o 
   9   8  12       83.59       72.54     10.90 o 
  10   8  12       28.05       27.08      9.14 o 
  11   8  12      279.36      279.38     17.04 o 
  12   8  12       23.70       11.55      8.89 o 
  13   8  12       15.16        4.74      9.48 o 
  14   8  12      335.11      357.70     18.02 o 
  15   8  12       71.19       63.37     11.37 o 
  16   8  12       86.33      124.19     12.77 o 
  17   8  12       32.42       23.04      8.85 o 
  18   8  12       10.25       19.21      8.74 o 
   1   9  12       41.07       48.74      9.86 o 
   2   9  12       17.92       21.76      8.32 o 
   3   9  12       76.68       98.14     10.45 o 
   4   9  12      339.42      341.38     14.97 o 
   5   9  12      414.83      360.95     21.80 o 
   6   9  12       44.57       30.49     11.45 o 
   7   9  12        2.25       13.37     10.64 o 
   8   9  12      308.30      265.29     19.63 o 
   9   9  12       21.93       15.62     14.63 o 
  10   9  12       63.12       43.85     15.97 o 
  11   9  12       67.63       63.98     11.84 o 
  12   9  12       30.78       37.26     10.55 o 
  13   9  12       14.26       11.53     10.23 o 
  14   9  12      100.63      104.89     14.21 o 
  15   9  12       32.54       16.69     16.28 o 
   0  10  12       33.82       47.50     16.84 o 
   1  10  12       36.12       33.74     11.15 o 
   2  10  12      232.60      245.73     15.43 o 
   3  10  12       35.72       58.64     12.29 o 
   4  10  12       96.56       94.76     16.96 o 
   5  10  12      110.23       79.49     20.61 o 
   6  10  12       14.36       21.47     22.61 o 
   7  10  12        2.50       -2.46     13.56 o 
   8  10  12       16.53       20.40     11.86 o 
   9  10  12       57.82       33.23     12.83 o 
   2   0  13     3171.05     3394.18     60.88 o 
   4   0  13      762.65      777.01     17.14 o 
   6   0  13       90.12      107.89     10.83 o 
   8   0  13      159.17      132.62     44.98 o 
  10   0  13     1384.66     1385.13     35.85 o 
  12   0  13       69.71       69.86     10.58 o 
  14   0  13      146.37      133.48     13.78 o 
  16   0  13      149.48      138.91     14.53 o 
  18   0  13     1621.53     1585.99     47.99 o 
  20   0  13      223.59      168.99     16.61 o 
  22   0  13       61.91       83.90     13.37 o 
  24   0  13       71.36       72.75     21.54 o 
  26   0  13        3.43        5.91     12.77 o 
  28   0  13        0.40       -1.92     12.62 o 
   0   1  13      363.08      472.10     17.87 o 
   1   1  13      238.91      283.12      7.15 o 
   2   1  13      344.42      258.60      9.90 o 
   3   1  13     1648.99     1684.89     26.71 o 
   4   1  13       93.42       87.54      7.55 o 
   5   1  13      473.95      568.08     12.29 o 
   6   1  13      631.14      663.02     14.12 o 
   7   1  13      131.62      160.47      6.95 o 
   8   1  13       22.18       24.59      4.32 o 
   9   1  13      350.71      377.16     10.17 o 
  10   1  13      386.43      310.93     15.07 o 
  11   1  13      113.80      109.90      8.17 o 
  12   1  13       63.79       52.86      6.87 o 
  13   1  13      208.90      212.17     11.44 o 
  14   1  13      426.01      387.86     14.29 o 
  15   1  13      728.06      682.43     21.95 o 
  16   1  13      836.71      781.10     21.05 o 
  17   1  13      603.28      599.12     18.37 o 
  18   1  13       53.78       61.37      8.09 o 
  19   1  13        0.63       14.08      6.91 o 
  20   1  13      134.70      125.59     11.58 o 
  21   1  13      153.07      160.43     12.84 o 
  22   1  13       10.99       10.36      7.26 o 
  23   1  13      153.02      146.11     12.89 o 
  24   1  13       23.65       11.05      9.75 o 
  25   1  13       26.87       22.12     11.62 o 
  26   1  13       64.16       79.39     11.04 o 
  27   1  13       36.36       56.89     14.77 o 
  28   1  13       42.59       51.30     16.33 o 
   1   2  13      528.22      509.08     14.85 o 
   2   2  13      438.45      397.45      9.37 o 
   3   2  13      161.58      167.97      6.29 o 
   4   2  13      536.56      517.92     10.83 o 
   5   2  13      296.71      241.56      7.32 o 
   6   2  13      103.35       97.43      5.05 o 
   7   2  13      188.91      173.09     10.33 o 
   8   2  13       96.36      108.95      6.24 o 
   9   2  13      267.80      243.73      8.59 o 
  10   2  13     2188.77     2215.50     37.38 o 
  11   2  13       73.70       67.27      5.94 o 
  12   2  13     1169.49     1181.11     26.62 o 
  13   2  13      208.68      192.22     16.59 o 
  14   2  13      506.65      498.11     17.92 o 
  15   2  13      606.71      545.94     16.70 o 
  16   2  13       84.56       88.13      8.45 o 
  17   2  13      177.30      167.52     10.98 o 
  18   2  13       18.34       14.55      5.98 o 
  19   2  13      667.48      610.04     18.52 o 
  20   2  13      232.44      255.35     20.46 o 
  21   2  13       51.82       65.97      8.53 o 
  22   2  13        0.79        6.85      6.57 o 
  23   2  13      117.30      116.48     10.44 o 
  24   2  13      145.73      174.18     13.48 o 
  25   2  13       11.02       17.75      7.31 o 
  26   2  13       55.36       55.89      9.05 o 
  27   2  13       95.53      137.44     13.74 o 
   0   3  13     1045.47      931.55     22.78 o 
   1   3  13      307.57      384.42      9.98 o 
   2   3  13      240.71      227.35     12.69 o 
   3   3  13     1264.43     1192.67     20.97 o 
   4   3  13      637.53      593.13     12.99 o 
   5   3  13       41.04       52.18      5.06 o 
   6   3  13      195.91      172.49      7.19 o 
   7   3  13      195.21      215.52      8.06 o 
   8   3  13      631.15      543.80     16.87 o 
   9   3  13       14.16       19.29      4.09 o 
  10   3  13      547.54      514.01     13.05 o 
  11   3  13      143.01      169.12      8.11 o 
  12   3  13      619.75      554.22     15.40 o 
  13   3  13      691.69      645.70     18.65 o 
  14   3  13        1.45        4.18      5.15 o 
  15   3  13      144.79      145.69     10.41 o 
  16   3  13      128.43      121.40      9.91 o 
  17   3  13        3.71        7.58      5.86 o 
  18   3  13       16.34        3.97      6.38 o 
  19   3  13      386.97      368.87     15.82 o 
  20   3  13        5.83       11.84      6.16 o 
  21   3  13       38.54       29.99      7.67 o 
  22   3  13      136.38      134.87     11.13 o 
  23   3  13       48.82       62.62      9.18 o 
  24   3  13        9.36       23.51      8.91 o 
  25   3  13       73.97       55.70     14.63 o 
  26   3  13       58.78       47.56     10.57 o 
  27   3  13       91.17       83.64     11.31 o 
   1   4  13      272.28      260.98      8.52 o 
   2   4  13      151.09      145.87      6.89 o 
   3   4  13     1199.21     1163.87     18.37 o 
   4   4  13     1022.31     1017.51     17.60 o 
   5   4  13      219.45      227.32      9.54 o 
   6   4  13      838.46      777.33     15.58 o 
   7   4  13      122.19      112.24     11.98 o 
   8   4  13      446.18      466.66     11.03 o 
   9   4  13     3540.18     3210.54     44.93 o 
  10   4  13      422.80      394.75     12.01 o 
  11   4  13        1.53        7.31      4.58 o 
  12   4  13      140.56      139.04      9.49 o 
  13   4  13      164.54      172.91     10.35 o 
  14   4  13      141.86      157.90     10.24 o 
  15   4  13       25.69       25.80      7.40 o 
  16   4  13       33.47       34.65      7.83 o 
  17   4  13      444.96      426.38     16.53 o 
  18   4  13       33.74       55.56      8.41 o 
  19   4  13      526.22      494.45     18.03 o 
  20   4  13       94.25       96.11     10.34 o 
  21   4  13       33.16       51.59      8.89 o 
  22   4  13        3.37       15.83      7.80 o 
  23   4  13       30.92       34.11      9.18 o 
  24   4  13      119.49      134.93     18.23 o 
  25   4  13       28.85       23.54     11.78 o 
  26   4  13       47.80       56.18     11.77 o 
   0   5  13      920.01      887.59     22.97 o 
   1   5  13      213.75      284.98     12.23 o 
   2   5  13      817.06      790.54     15.71 o 
   3   5  13        1.22       36.34      4.89 o 
   4   5  13     1180.33     1112.46     26.97 o 
   5   5  13     1441.79     1435.37     23.85 o 
   6   5  13      388.57      369.90     15.65 o 
   7   5  13       29.81       44.88      5.80 o 
   8   5  13      177.38      179.68      8.25 o 
   9   5  13      248.23      259.28     10.30 o 
  10   5  13       30.03       41.51      5.92 o 
  11   5  13      967.35      977.59     22.59 o 
  12   5  13      169.31      151.75     10.22 o 
  13   5  13       20.05       26.34      6.86 o 
  14   5  13      201.39      211.38     13.05 o 
  15   5  13        0.08        9.78      6.29 o 
  16   5  13      183.03      174.09     15.76 o 
  17   5  13      170.43      190.37     13.02 o 
  18   5  13      220.30      211.36     14.67 o 
  19   5  13        2.41       20.41      8.23 o 
  20   5  13      121.09       95.98     11.53 o 
  21   5  13        2.54       18.80      8.44 o 
  22   5  13       60.90       53.58     10.16 o 
  23   5  13       27.65       26.97      9.41 o 
  24   5  13       47.10       46.34     16.07 o 
   1   6  13      461.91      448.13     17.10 o 
   2   6  13      206.64      231.43      9.78 o 
   3   6  13       93.77       75.49      7.74 o 
   4   6  13       94.34      102.97      8.49 o 
   5   6  13      239.44      246.09     13.66 o 
   6   6  13      246.48      262.22     10.35 o 
   7   6  13       80.63      101.17      7.21 o 
   8   6  13      112.68      125.89      9.51 o 
   9   6  13      407.81      414.48     13.74 o 
  10   6  13      391.58      440.42     14.09 o 
  11   6  13       89.84       93.26      9.36 o 
  12   6  13       15.00       26.90      9.92 o 
  13   6  13      631.23      649.80     22.37 o 
  14   6  13       25.50       26.16      9.22 o 
  15   6  13        6.93        9.92      7.08 o 
  16   6  13      119.55      109.60     10.76 o 
  17   6  13      324.53      368.27     19.44 o 
  18   6  13        2.87       23.50      8.58 o 
  19   6  13      681.81      655.08     26.58 o 
  20   6  13        0.12       19.52     15.69 o 
  21   6  13       25.20       14.33      9.23 o 
  22   6  13      141.13      118.84     13.63 o 
  23   6  13       12.44       27.32     15.15 o 
   0   7  13      682.63      606.64     25.82 o 
   1   7  13       81.27      134.70      8.14 o 
   2   7  13      371.86      335.50     13.20 o 
   3   7  13      445.52      431.66     14.26 o 
   4   7  13       70.44       92.64      8.68 o 
   5   7  13      458.11      456.73     17.44 o 
   6   7  13      142.94      138.94     10.20 o 
   7   7  13       65.83       84.97      9.84 o 
   8   7  13       68.22       82.22     10.03 o 
   9   7  13     1096.59     1080.10     24.60 o 
  10   7  13      136.60      161.58     12.48 o 
  11   7  13      334.74      315.80     16.61 o 
  12   7  13       29.80       22.09      8.73 o 
  13   7  13       35.84       52.30     10.48 o 
  14   7  13       38.57       41.40     10.01 o 
  15   7  13       19.36       30.26      9.55 o 
  16   7  13        1.14        1.27      8.49 o 
  17   7  13      161.84      160.41     14.84 o 
  18   7  13        5.89       -2.43      9.69 o 
  19   7  13       17.26       17.62     15.34 o 
  20   7  13      106.75       89.58     14.33 o 
   1   8  13        2.03       -2.24      6.62 o 
   2   8  13      109.54      113.91      9.50 o 
   3   8  13      119.92      100.18      8.72 o 
   4   8  13       90.98      104.95      9.27 o 
   5   8  13       28.98       36.71      8.20 o 
   6   8  13      257.67      236.66     15.14 o 
   7   8  13       57.68       43.06      9.72 o 
   8   8  13       23.90       28.40     10.61 o 
   9   8  13      171.06      141.26     13.41 o 
  10   8  13      211.18      234.02     16.08 o 
  11   8  13      115.04      121.33     15.86 o 
  12   8  13       59.25       53.47     10.88 o 
  13   8  13        3.23       -4.44      8.28 o 
  14   8  13       79.39       86.48     14.11 o 
  15   8  13       45.52       40.66     14.03 o 
  16   8  13      211.62      202.78     22.61 o 
  17   8  13       52.76       54.66     10.31 o 
   0   9  13       51.61       61.11     16.41 o 
   1   9  13      247.36      299.83     15.64 o 
   2   9  13      103.38      112.85     11.11 o 
   3   9  13      390.43      387.81     16.25 o 
   4   9  13       89.32       87.79     10.01 o 
   5   9  13       18.02       34.20     10.19 o 
   6   9  13      132.24      128.02     13.22 o 
   7   9  13       30.31       31.16     11.95 o 
   8   9  13       46.35       42.86     12.11 o 
   9   9  13       91.66       88.44     14.61 o 
  10   9  13       14.55        0.67     10.73 o 
  11   9  13       43.97       27.83     12.08 o 
  12   9  13       35.00       21.80     11.93 o 
  13   9  13       25.07       19.53     10.24 o 
   1  10  13       11.54       15.59     12.17 o 
   2  10  13      102.99       91.13     12.93 o 
   3  10  13        0.87        0.85     11.14 o 
   4  10  13       53.82       50.13     14.78 o 
   5  10  13       68.81       30.16     19.04 o 
   6  10  13        3.07      -10.84     18.27 o 
   7  10  13       44.96       59.67     21.09 o 
   0   0  14     3404.00     3700.65    107.30 o 
   2   0  14      297.43      303.01     12.41 o 
   4   0  14      241.25      260.78     10.60 o 
   6   0  14     1728.39     1281.40    192.40 o 
   8   0  14     3286.13     3180.28     74.06 o 
  10   0  14      241.50      242.63     12.08 o 
  12   0  14      623.95      544.99     34.28 o 
  14   0  14      421.40      445.26     21.95 o 
  16   0  14      314.28      302.00     19.70 o 
  18   0  14      781.97      766.70     31.04 o 
  20   0  14      343.20      356.76     22.26 o 
  22   0  14      177.52      182.40     25.35 o 
  24   0  14       58.37       74.21     16.45 o 
  26   0  14       70.28       90.36     18.19 o 
   1   1  14       63.99       60.32      6.51 o 
   2   1  14       13.95        1.92      2.96 o 
   3   1  14       24.08       35.01      3.83 o 
   4   1  14      129.36      136.95      8.40 o 
   5   1  14      138.96      148.92      7.19 o 
   6   1  14       95.22       95.25      7.05 o 
   7   1  14      197.40      221.34      8.54 o 
   8   1  14      239.55      284.91     11.37 o 
   9   1  14      471.47      467.34     18.96 o 
  10   1  14       82.11       84.33      7.04 o 
  11   1  14       76.83      100.61      6.86 o 
  12   1  14      569.48      469.54     15.58 o 
  13   1  14     1350.72     1205.15     27.43 o 
  14   1  14      201.94      190.93     11.63 o 
  15   1  14       64.89       62.67     10.09 o 
  16   1  14      304.39      279.06     13.91 o 
  17   1  14       88.83      112.24     12.90 o 
  18   1  14      196.18      166.07     12.85 o 
  19   1  14       58.40       60.42      9.53 o 
  20   1  14      588.74      575.57     20.88 o 
  21   1  14      342.40      358.31     20.26 o 
  22   1  14       42.74       46.10      9.42 o 
  23   1  14       97.10      100.45     11.55 o 
  24   1  14      160.25      198.91     15.10 o 
  25   1  14       69.83       91.73     11.75 o 
  26   1  14       20.54       22.80      9.94 o 
  27   1  14       12.85       16.15     13.75 o 
   0   2  14      312.86      297.20     13.98 o 
   1   2  14       77.13       76.82      6.16 o 
   2   2  14      330.48      355.94     11.14 o 
   3   2  14      186.22      156.78      6.35 o 
   4   2  14      304.99      315.23      8.21 o 
   5   2  14      463.31      407.52     21.25 o 
   6   2  14      440.88      424.84      9.45 o 
   7   2  14      939.80      865.49     15.57 o 
   8   2  14      956.25     1046.49     19.23 o 
   9   2  14      127.24      109.89      6.66 o 
  10   2  14       91.26       92.43      7.25 o 
  11   2  14        2.95        9.95      4.54 o 
  12   2  14      417.61      427.01     16.56 o 
  13   2  14      631.79      573.40     18.72 o 
  14   2  14      222.04      207.95     13.46 o 
  15   2  14      379.83      369.37     20.86 o 
  16   2  14      362.67      350.43     16.40 o 
  17   2  14       11.73       10.37      7.76 o 
  18   2  14      110.12      123.60     16.82 o 
  19   2  14      129.91      120.98     11.91 o 
  20   2  14        6.03       10.86      7.37 o 
  21   2  14      171.44      172.70     14.50 o 
  22   2  14      274.81      284.45     18.03 o 
  23   2  14       85.38      103.78     23.09 o 
  24   2  14      237.57      257.91     17.17 o 
  25   2  14       55.87       63.08     10.89 o 
  26   2  14      263.80      302.54     18.93 o 
  27   2  14       76.98       77.85     16.53 o 
   1   3  14     1530.19     1700.30     23.75 o 
   2   3  14      230.10      221.47      8.54 o 
   3   3  14     1440.34     1384.65     20.21 o 
   4   3  14      336.01      317.21     14.26 o 
   5   3  14        2.70        9.20      4.15 o 
   6   3  14      217.18      206.90      8.33 o 
   7   3  14       76.54       83.02      6.01 o 
   8   3  14       16.06       17.61      4.35 o 
   9   3  14        6.98       16.52      5.19 o 
  10   3  14      144.68      110.62      7.81 o 
  11   3  14       77.42       89.83      7.19 o 
  12   3  14      956.32      849.27     21.99 o 
  13   3  14       77.11       97.69      9.03 o 
  14   3  14      897.16      801.37     19.62 o 
  15   3  14       68.23       94.88      9.22 o 
  16   3  14      151.43      137.03     10.84 o 
  17   3  14       12.40       17.12      6.84 o 
  18   3  14      113.93      104.75      9.98 o 
  19   3  14       38.65       39.91      8.05 o 
  20   3  14        8.08        8.04      6.91 o 
  21   3  14       50.06       64.65      9.17 o 
  22   3  14      165.07      139.99     11.67 o 
  23   3  14      173.70      147.47     11.95 o 
  24   3  14      162.07      150.66     19.00 o 
  25   3  14       39.27       51.62      9.34 o 
  26   3  14       15.14       11.05     11.55 o 
   0   4  14     1943.47     1999.91     40.62 o 
   1   4  14      636.94      636.28     13.47 o 
   2   4  14      399.80      496.34     11.14 o 
   3   4  14      803.06      812.56     14.40 o 
   4   4  14      878.55      883.53     17.13 o 
   5   4  14       58.74       78.90      6.43 o 
   6   4  14      381.35      368.26     11.75 o 
   7   4  14       43.29       38.73      6.33 o 
   8   4  14       83.72       91.63      7.27 o 
   9   4  14      772.97      790.87     15.54 o 
  10   4  14      149.14      183.02      9.72 o 
  11   4  14       74.52       81.78      7.13 o 
  12   4  14      308.61      295.79     13.35 o 
  13   4  14       66.64       75.42      7.93 o 
  14   4  14        6.04       16.73      6.23 o 
  15   4  14      310.56      295.59     14.06 o 
  16   4  14       17.57       12.69      7.07 o 
  17   4  14      243.92      229.74     16.63 o 
  18   4  14       71.72       77.00      9.90 o 
  19   4  14      189.72      193.38     13.22 o 
  20   4  14       95.44       91.73     10.63 o 
  21   4  14       16.19       14.94      7.62 o 
  22   4  14      197.77      236.52     15.94 o 
  23   4  14      120.40      108.26     14.76 o 
  24   4  14      414.67      386.37     19.67 o 
  25   4  14      157.09      153.18     13.91 o 
   1   5  14      273.40      301.85     10.31 o 
   2   5  14      284.64      303.31     11.05 o 
   3   5  14      249.73      296.09      9.58 o 
   4   5  14     1288.24     1245.30     21.85 o 
   5   5  14      530.66      559.95     13.61 o 
   6   5  14      123.51      142.64     11.66 o 
   7   5  14      396.72      403.95     17.38 o 
   8   5  14      333.62      384.29     11.10 o 
   9   5  14      333.86      351.02     12.76 o 
  10   5  14      309.62      286.90     11.89 o 
  11   5  14     1004.59     1010.98     21.18 o 
  12   5  14      460.15      420.48     15.24 o 
  13   5  14       14.73        8.97      6.26 o 
  14   5  14      227.00      217.03     16.50 o 
  15   5  14        3.02        4.55      6.57 o 
  16   5  14       34.49       31.47      7.83 o 
  17   5  14      464.42      495.73     20.49 o 
  18   5  14       33.50       14.17      8.13 o 
  19   5  14        2.88        0.54      7.69 o 
  20   5  14       56.80       42.65      9.66 o 
  21   5  14        5.36        8.04      8.21 o 
  22   5  14      133.47      135.60     13.33 o 
  23   5  14        4.32       -4.91      8.20 o 
  24   5  14      138.24      119.00     15.27 o 
   0   6  14       29.28       41.30      9.32 o 
   1   6  14      229.04      254.49     10.64 o 
   2   6  14       65.21       54.08      6.53 o 
   3   6  14      165.05      155.93      9.77 o 
   4   6  14       54.61       70.94      7.92 o 
   5   6  14      888.56      876.73     20.57 o 
   6   6  14      835.08      807.85     18.26 o 
   7   6  14     3102.04     2968.25     47.58 o 
   8   6  14      242.82      297.21     13.24 o 
   9   6  14      363.07      370.37     13.65 o 
  10   6  14       89.90      129.45      9.10 o 
  11   6  14      341.06      350.17     16.53 o 
  12   6  14      143.71      161.56     12.47 o 
  13   6  14      365.89      339.96     17.05 o 
  14   6  14       45.30       45.60      9.46 o 
  15   6  14       76.32       78.64     12.90 o 
  16   6  14      101.18       92.28     16.44 o 
  17   6  14        9.08       12.61      7.91 o 
  18   6  14       35.40       45.02     11.92 o 
  19   6  14      259.78      257.93     23.28 o 
  20   6  14        2.62       13.39      8.98 o 
  21   6  14       16.65       11.10     14.54 o 
  22   6  14       12.54       24.32      9.85 o 
   1   7  14      110.48      117.50      8.47 o 
   2   7  14       78.52       85.93      8.70 o 
   3   7  14       29.07       34.18      7.54 o 
   4   7  14      246.54      253.72     12.31 o 
   5   7  14      162.05      184.56     11.83 o 
   6   7  14     1866.23     1728.98     34.85 o 
   7   7  14      244.40      340.28     17.45 o 
   8   7  14      302.44      321.27     29.27 o 
   9   7  14      626.80      654.84     20.15 o 
  10   7  14      289.34      308.74     25.91 o 
  11   7  14      320.57      355.28     19.08 o 
  12   7  14       36.98       37.53      9.60 o 
  13   7  14       51.93       29.95      9.89 o 
  14   7  14       23.13       38.12     10.28 o 
  15   7  14      131.90      134.01     13.77 o 
  16   7  14       12.06       14.47      9.19 o 
  17   7  14       89.45      110.88     13.38 o 
  18   7  14        6.11        8.69      9.89 o 
  19   7  14       37.12       29.59     12.02 o 
   0   8  14      126.26      136.03     12.85 o 
   1   8  14       33.85       53.95      8.46 o 
   2   8  14       61.20       73.49      9.02 o 
   3   8  14      183.75      197.78     10.90 o 
   4   8  14        4.63       10.24      6.56 o 
   5   8  14      244.35      223.55     12.77 o 
   6   8  14       50.04       48.43     10.22 o 
   7   8  14      156.97      154.77     13.24 o 
   8   8  14      234.15      222.36     15.13 o 
   9   8  14      273.03      318.65     20.52 o 
  10   8  14        0.27       13.23     10.37 o 
  11   8  14       15.52       28.51      9.54 o 
  12   8  14       59.80       76.82     11.72 o 
  13   8  14      108.02       88.03     12.97 o 
  14   8  14        2.90        9.09     10.19 o 
  15   8  14       22.44       13.68      9.38 o 
  16   8  14        2.32        1.99      8.21 o 
   1   9  14       72.64       82.52     11.45 o 
   2   9  14       46.14       34.34      9.16 o 
   3   9  14       98.71      129.11     11.43 o 
   4   9  14       47.55       50.36      9.45 o 
   5   9  14       81.78       81.90     13.53 o 
   6   9  14       29.81       28.08     10.14 o 
   7   9  14      112.46      110.68     19.33 o 
   8   9  14      169.22      163.44     19.93 o 
   9   9  14       21.42       19.97     11.90 o 
  10   9  14       33.72       17.37     13.34 o 
  11   9  14      100.95       67.54     13.82 o 
  12   9  14       14.88       14.90     13.94 o 
   0  10  14      313.59      368.96     35.34 o 
   1  10  14      208.73      230.16     17.19 o 
   2  10  14       68.91       93.25     12.98 o 
   3  10  14       65.68       52.07     18.35 o 
   4  10  14        1.62        3.33     17.92 o 
   2   0  15      163.97      152.46      9.03 o 
   4   0  15       45.39       48.92      6.27 o 
   6   0  15      618.33      565.17     26.38 o 
   8   0  15      567.96      649.69     21.07 o 
  10   0  15       33.69       59.02      9.41 o 
  12   0  15     1313.67     1175.50     38.19 o 
  14   0  15     3279.66     3229.42     82.95 o 
  16   0  15     2469.04     2251.69     62.96 o 
  18   0  15      210.25      246.32     20.05 o 
  20   0  15      959.22      875.33     34.63 o 
  22   0  15      459.99      459.07     33.55 o 
  24   0  15      927.78      912.17     70.05 o 
  26   0  15       38.61       34.68     15.80 o 
   0   1  15     3329.52     2838.82     61.18 o 
   1   1  15      269.11      343.03     15.46 o 
   2   1  15      451.32      471.16     18.20 o 
   3   1  15     1991.75     2126.58     26.39 o 
   4   1  15      465.19      451.08      9.67 o 
   5   1  15      713.32      803.44     16.99 o 
   6   1  15     1189.25     1152.00     20.87 o 
   7   1  15     2316.72     2215.32     37.49 o 
   8   1  15      404.12      403.69     11.83 o 
   9   1  15       92.27      130.46      7.37 o 
  10   1  15      344.11      296.36      9.85 o 
  11   1  15      118.51      137.88      8.10 o 
  12   1  15      374.62      336.31     17.37 o 
  13   1  15     1262.29     1148.93     27.09 o 
  14   1  15      143.56      170.59     11.59 o 
  15   1  15      180.14      207.49     12.50 o 
  16   1  15      732.74      712.72     20.92 o 
  17   1  15     1300.87     1337.67     31.16 o 
  18   1  15      213.05      202.57     14.24 o 
  19   1  15      237.23      240.25     15.38 o 
  20   1  15      272.40      279.89     16.95 o 
  21   1  15      357.73      341.70     18.73 o 
  22   1  15      231.28      234.21     16.00 o 
  23   1  15       22.82       25.54      8.95 o 
  24   1  15       66.09       72.99     11.22 o 
  25   1  15      199.17      276.04     19.82 o 
  26   1  15       12.39       23.74     21.66 o 
   1   2  15      872.46      952.47     19.79 o 
   2   2  15     3090.21     2961.14     38.66 o 
   3   2  15      167.32      204.06     14.11 o 
   4   2  15      547.81      606.80     18.50 o 
   5   2  15       23.99       32.54      4.33 o 
   6   2  15      406.20      406.14      9.03 o 
   7   2  15      122.30      136.42      7.13 o 
   8   2  15      224.56      232.86      8.68 o 
   9   2  15       89.24       87.36      6.38 o 
  10   2  15      573.19      639.57     14.09 o 
  11   2  15       33.31       56.23      6.90 o 
  12   2  15       84.94      110.01     10.51 o 
  13   2  15      964.87      887.36     25.58 o 
  14   2  15       63.80       64.83      9.15 o 
  15   2  15      711.83      611.57     21.14 o 
  16   2  15      140.27      137.87     12.22 o 
  17   2  15        7.53       13.32      7.54 o 
  18   2  15       54.05       60.74      9.58 o 
  19   2  15      513.88      468.76     23.13 o 
  20   2  15       32.05       34.91      9.16 o 
  21   2  15      141.15      147.35     16.69 o 
  22   2  15      145.59      169.77     14.51 o 
  23   2  15      141.08      149.80     17.28 o 
  24   2  15        9.62       16.76      9.18 o 
  25   2  15       41.88       57.70     21.99 o 
  26   2  15       19.43       30.55     10.19 o 
   0   3  15      795.54      679.86     28.71 o 
   1   3  15      675.81      774.50     15.06 o 
   2   3  15      153.25      162.83      7.75 o 
   3   3  15      189.52      203.19      7.71 o 
   4   3  15      255.69      205.78      9.81 o 
   5   3  15       25.65       49.50      5.78 o 
   6   3  15      829.46      758.91     14.30 o 
   7   3  15       51.76       66.55      5.99 o 
   8   3  15      608.17      577.95     12.60 o 
   9   3  15      171.55      193.28     11.08 o 
  10   3  15       43.52       69.74      9.95 o 
  11   3  15       76.55       66.07      6.92 o 
  12   3  15      997.97      882.65     19.90 o 
  13   3  15      167.56      175.09     11.77 o 
  14   3  15      129.86      130.15     10.52 o 
  15   3  15       17.63       26.78      7.33 o 
  16   3  15        9.25       24.47      7.83 o 
  17   3  15       80.95       79.86     10.60 o 
  18   3  15      342.47      324.25     18.34 o 
  19   3  15      133.01      152.47     15.27 o 
  20   3  15       49.67       27.32     13.61 o 
  21   3  15       29.44       35.03      9.85 o 
  22   3  15       46.87       59.65     10.54 o 
  23   3  15       13.43       27.26     12.37 o 
  24   3  15       27.82       21.66      9.77 o 
  25   3  15      287.02      300.50     19.64 o 
   1   4  15      545.73      545.73     12.80 o 
   2   4  15       18.07       76.35      8.46 o 
   3   4  15     1845.47     1702.54     25.31 o 
   4   4  15      240.30      275.00     10.14 o 
   5   4  15      146.56      132.25      7.87 o 
   6   4  15       68.04       68.60      7.02 o 
   7   4  15        9.37       14.72      5.49 o 
   8   4  15      906.66      916.17     18.95 o 
   9   4  15      110.05      112.00      7.12 o 
  10   4  15      216.84      225.01     10.99 o 
  11   4  15       35.26       84.66      8.08 o 
  12   4  15      792.43      697.40     17.79 o 
  13   4  15      218.60      210.90     13.15 o 
  14   4  15       20.29       26.08      6.83 o 
  15   4  15        9.70       -0.84      6.33 o 
  16   4  15       45.11       43.71      8.39 o 
  17   4  15      199.88      199.36     13.23 o 
  18   4  15       31.07       41.05      8.63 o 
  19   4  15       75.69       81.96     11.43 o 
  20   4  15      241.18      231.06     18.68 o 
  21   4  15        5.46       12.53      7.83 o 
  22   4  15      275.98      287.60     16.64 o 
  23   4  15       44.26       51.76     10.57 o 
  24   4  15      154.69      164.19     14.68 o 
   0   5  15       41.64       38.33      8.79 o 
   1   5  15      141.00      143.68      8.15 o 
   2   5  15       92.55      112.63      7.38 o 
   3   5  15      153.07      147.04      9.08 o 
   4   5  15      217.03      261.51     11.06 o 
   5   5  15        2.35        6.50      5.49 o 
   6   5  15      103.79       95.22      8.00 o 
   7   5  15      267.07      310.57     11.75 o 
   8   5  15       89.31      100.90      7.68 o 
   9   5  15      509.77      512.92     16.08 o 
  10   5  15      155.05      129.39      9.83 o 
  11   5  15      318.99      380.40     16.13 o 
  12   5  15       20.18       28.37      8.19 o 
  13   5  15       28.00       35.43      8.32 o 
  14   5  15      333.08      279.98     14.12 o 
  15   5  15        2.58        3.88      6.56 o 
  16   5  15      173.22      162.49     11.47 o 
  17   5  15       79.66       75.75     10.44 o 
  18   5  15       50.44       40.30      9.13 o 
  19   5  15      150.68      134.93     13.26 o 
  20   5  15       47.36       64.46     10.86 o 
  21   5  15        6.02       11.60      8.82 o 
  22   5  15      114.71      109.14     12.69 o 
  23   5  15       11.33       14.82      9.35 o 
   1   6  15       32.96       41.18      6.67 o 
   2   6  15        0.04       -2.02      5.44 o 
   3   6  15       34.62       22.44      7.02 o 
   4   6  15       21.26       34.39      7.28 o 
   5   6  15      150.90      157.13     11.10 o 
   6   6  15       50.91       61.46      8.17 o 
   7   6  15      500.95      543.64     18.10 o 
   8   6  15     1443.87     1393.67     29.04 o 
   9   6  15      156.21      168.27     11.24 o 
  10   6  15      365.01      325.26     13.42 o 
  11   6  15       71.32       79.74     10.51 o 
  12   6  15      167.85      169.75     13.27 o 
  13   6  15      325.78      312.43     16.92 o 
  14   6  15       89.43      103.04     12.06 o 
  15   6  15       14.63       20.51      9.18 o 
  16   6  15       37.64       34.69      9.97 o 
  17   6  15        5.43       15.15      9.54 o 
  18   6  15       47.66       56.62     14.53 o 
  19   6  15       19.91        8.23      8.69 o 
  20   6  15       24.13       22.18     10.02 o 
  21   6  15       38.23       44.20     10.94 o 
   0   7  15      158.02      171.52     16.07 o 
   1   7  15      330.68      308.12     11.78 o 
   2   7  15       32.32       25.48      7.41 o 
   3   7  15       52.67       60.74      8.24 o 
   4   7  15      311.48      305.24     13.50 o 
   5   7  15      493.13      434.78     16.19 o 
   6   7  15      149.45      142.30     11.26 o 
   7   7  15      160.37      172.94     15.31 o 
   8   7  15     1390.51     1279.21     33.16 o 
   9   7  15        5.43       17.78      8.46 o 
  10   7  15       17.86       22.55     10.89 o 
  11   7  15       11.78       26.72     10.28 o 
  12   7  15       66.63       71.20     11.28 o 
  13   7  15       75.61       94.14     12.16 o 
  14   7  15       30.52       25.74      9.87 o 
  15   7  15      136.41      114.31     13.48 o 
  16   7  15      262.16      287.40     18.86 o 
  17   7  15      122.74      150.42     14.92 o 
  18   7  15        2.67        2.41      9.86 o 
  19   7  15      100.29      132.67     37.22 o 
   1   8  15       57.51       72.22      9.12 o 
   2   8  15      114.04       97.61      9.79 o 
   3   8  15      328.77      347.66     14.88 o 
   4   8  15      190.23      175.32     10.79 o 
   5   8  15      131.99      136.03     11.07 o 
   6   8  15       47.86       45.86     10.26 o 
   7   8  15        2.14       18.10      9.02 o 
   8   8  15       62.16       80.70     11.43 o 
   9   8  15      131.17      154.98     16.13 o 
  10   8  15       57.30       45.67     15.76 o 
  11   8  15       94.92      106.38     18.24 o 
  12   8  15       31.23        3.48     11.18 o 
  13   8  15      131.10      109.00     17.38 o 
  14   8  15        7.67        2.22      9.66 o 
  15   8  15       27.42       24.60     12.10 o 
   0   9  15      154.98      165.24     29.74 o 
   1   9  15       11.14       24.63      9.99 o 
   2   9  15      101.84       86.93     10.54 o 
   3   9  15        4.46        2.93      8.43 o 
   4   9  15       63.36       71.78     10.22 o 
   5   9  15      164.01      193.62     21.80 o 
   6   9  15       44.80       52.75     11.30 o 
   7   9  15       80.89       49.33     13.53 o 
   8   9  15        1.46        9.52     11.25 o 
   9   9  15       35.21       21.82     12.29 o 
  10   9  15       72.45       50.58     13.37 o 
  11   9  15        2.52        6.69     13.81 o 
   0   0  16     5578.69     5890.03    131.69 o 
   2   0  16     1881.36     1935.56     85.99 o 
   4   0  16      942.25     1013.47     21.97 o 
   6   0  16      153.93      162.71     11.44 o 
   8   0  16      984.34      880.23     25.77 o 
  10   0  16      259.46      309.86     15.82 o 
  12   0  16      523.48      614.42     26.80 o 
  14   0  16      516.89      483.82     25.90 o 
  16   0  16      580.37      566.37     26.64 o 
  18   0  16      108.99      121.23     23.20 o 
  20   0  16      414.82      440.51     25.61 o 
  22   0  16      220.61      228.75     25.51 o 
  24   0  16       64.20       79.05     18.40 o 
  26   0  16      132.50      173.41     45.92 o 
   1   1  16     1503.10     1673.12     30.67 o 
   2   1  16      249.16      288.00      8.96 o 
   3   1  16     5464.77     5542.15     62.08 o 
   4   1  16     1162.25     1056.30     44.48 o 
   5   1  16      551.50      645.05     13.44 o 
   6   1  16      821.63      720.22     14.53 o 
   7   1  16      130.52      166.69      8.31 o 
   8   1  16       79.67       67.14      6.98 o 
   9   1  16       94.86       75.49      6.53 o 
  10   1  16      241.23      228.16      9.21 o 
  11   1  16      201.47      243.08     10.71 o 
  12   1  16       71.23       63.21      5.92 o 
  13   1  16      736.27      650.69     19.77 o 
  14   1  16       89.43       98.16      9.58 o 
  15   1  16      714.34      752.42     21.68 o 
  16   1  16       41.91       41.00      8.12 o 
  17   1  16     1326.58     1299.54     33.98 o 
  18   1  16       63.57       56.11      9.91 o 
  19   1  16      204.07      229.97     15.41 o 
  20   1  16      265.76      293.96     18.32 o 
  21   1  16      118.22      154.94     13.86 o 
  22   1  16       98.62      100.94     12.23 o 
  23   1  16       60.43       74.40     11.45 o 
  24   1  16       98.01       87.58     12.16 o 
  25   1  16       15.30       37.05     13.63 o 
  26   1  16      171.03      176.34     17.16 o 
   0   2  16     1143.31     1150.95     27.51 o 
   1   2  16      148.68      167.23     11.11 o 
   2   2  16      417.60      450.97     11.57 o 
   3   2  16      667.57      607.67     13.12 o 
   4   2  16      746.53      741.58     16.52 o 
   5   2  16       67.22       98.46      9.67 o 
   6   2  16      218.25      236.39      8.66 o 
   7   2  16     1310.87     1168.27     19.75 o 
   8   2  16      147.75      220.19      8.67 o 
   9   2  16      211.36      173.20      8.10 o 
  10   2  16      506.76      486.59     12.56 o 
  11   2  16       88.11      130.44      8.76 o 
  12   2  16      418.16      382.49     12.38 o 
  13   2  16      247.25      247.85     15.45 o 
  14   2  16       32.44       41.59      8.60 o 
  15   2  16       29.50       24.58      8.13 o 
  16   2  16      171.35      162.76     13.48 o 
  17   2  16      176.56      182.00     14.00 o 
  18   2  16       11.92       12.58      9.28 o 
  19   2  16      602.38      569.21     25.97 o 
  20   2  16       15.80       31.00      8.91 o 
  21   2  16       10.89        3.61      8.34 o 
  22   2  16       77.79      103.87     12.38 o 
  23   2  16       34.90       51.34     10.50 o 
  24   2  16      269.94      285.49     18.81 o 
  25   2  16      168.51      149.41     14.70 o 
   1   3  16      401.54      412.69     11.25 o 
   2   3  16      115.57      105.25      6.82 o 
   3   3  16       51.06       65.66      5.89 o 
   4   3  16      336.97      287.83     10.02 o 
   5   3  16      191.75      223.64      9.10 o 
   6   3  16      563.37      506.27     11.59 o 
   7   3  16      617.40      641.79     14.64 o 
   8   3  16      111.18      135.58      8.15 o 
   9   3  16      107.25      123.34      7.60 o 
  10   3  16       70.78       86.38      7.87 o 
  11   3  16       22.80       30.41      7.69 o 
  12   3  16      367.29      310.33     12.29 o 
  13   3  16      307.60      306.98     15.72 o 
  14   3  16       26.20       26.69      7.47 o 
  15   3  16        0.65        0.30      6.48 o 
  16   3  16        3.67        3.69      7.95 o 
  17   3  16      102.83      100.27     11.64 o 
  18   3  16       13.64       13.55      8.43 o 
  19   3  16      257.08      239.17     16.59 o 
  20   3  16       81.05       95.20     12.47 o 
  21   3  16       53.56       35.24     12.48 o 
  22   3  16        1.27       10.84      9.27 o 
  23   3  16        2.27        6.30      9.15 o 
  24   3  16       11.72       44.98     11.00 o 
   0   4  16      166.40      144.66     12.61 o 
   1   4  16       30.81       37.63      5.81 o 
   2   4  16       20.76       43.89      5.87 o 
   3   4  16      441.87      394.66     11.11 o 
   4   4  16       30.90       32.52      6.54 o 
   5   4  16      150.91      138.93      8.13 o 
   6   4  16      370.57      362.62     14.43 o 
   7   4  16      568.91      563.16     12.73 o 
   8   4  16      440.94      445.62     13.15 o 
   9   4  16      934.80      882.36     22.89 o 
  10   4  16       63.47      102.99     12.49 o 
  11   4  16       36.25       84.75     13.37 o 
  12   4  16       70.80       88.68     10.70 o 
  13   4  16        7.93        8.41      6.82 o 
  14   4  16      137.96      138.99     11.53 o 
  15   4  16        5.77       -0.39      6.83 o 
  16   4  16      151.17      148.91     14.09 o 
  17   4  16       61.54       69.82     11.12 o 
  18   4  16       27.85       26.53      9.06 o 
  19   4  16       15.86       10.05     15.10 o 
  20   4  16      113.76      105.14     12.82 o 
  21   4  16        9.78       25.47     10.28 o 
  22   4  16        7.59       19.69     10.10 o 
  23   4  16        7.73       19.92     18.62 o 
   1   5  16       13.95        0.96      5.81 o 
   2   5  16      128.53      126.08      7.84 o 
   3   5  16       48.78       48.33      7.06 o 
   4   5  16        9.99       20.23      6.35 o 
   5   5  16       66.23       73.19      8.36 o 
   6   5  16       11.05       17.87      6.98 o 
   7   5  16      188.25      207.80     10.50 o 
   8   5  16       45.86       42.79      6.58 o 
   9   5  16      483.61      440.02     15.29 o 
  10   5  16      275.80      300.94     14.60 o 
  11   5  16      200.93      245.22     28.49 o 
  12   5  16      248.52      251.36     16.55 o 
  13   5  16       52.08       70.02     11.50 o 
  14   5  16      150.96      158.18     14.36 o 
  15   5  16        9.60       20.90     10.76 o 
  16   5  16       15.00       16.28      7.48 o 
  17   5  16      251.91      235.72     15.14 o 
  18   5  16       81.76       69.69     13.56 o 
  19   5  16       72.17       93.55     15.06 o 
  20   5  16      186.37      168.31     14.86 o 
  21   5  16      118.74      124.98     13.48 o 
  22   5  16       85.40       89.58     15.00 o 
   0   6  16       88.70      118.65     14.29 o 
   1   6  16      318.14      291.84     11.53 o 
   2   6  16       15.94       27.30      7.45 o 
   3   6  16      197.88      208.27     11.45 o 
   4   6  16      107.40      111.88      9.50 o 
   5   6  16       50.79       50.11      8.73 o 
   6   6  16      143.82      163.30     11.23 o 
   7   6  16      211.10      234.47     11.91 o 
   8   6  16      129.09      122.46     11.50 o 
   9   6  16       19.01       16.08      7.48 o 
  10   6  16      188.17      223.52     12.78 o 
  11   6  16      193.23      229.55     13.87 o 
  12   6  16      122.00      132.33     13.81 o 
  13   6  16      100.39      123.72     18.47 o 
  14   6  16       94.60       91.63     11.42 o 
  15   6  16      100.01      129.79     13.41 o 
  16   6  16        4.48        5.41      8.60 o 
  17   6  16      402.67      376.79     20.79 o 
  18   6  16        3.09        1.71     10.23 o 
  19   6  16       58.93       55.60     12.69 o 
  20   6  16      158.37      169.84     17.57 o 
   1   7  16      153.41      165.54     10.82 o 
   2   7  16      120.99      116.74      9.90 o 
   3   7  16      184.16      164.43     11.18 o 
   4   7  16      154.02      160.52     11.00 o 
   5   7  16       86.72       84.89      9.96 o 
   6   7  16      148.02      155.99     11.35 o 
   7   7  16       86.81       97.30     11.89 o 
   8   7  16        2.59        7.85      9.27 o 
   9   7  16      367.68      426.42     21.37 o 
  10   7  16      231.07      236.24     18.73 o 
  11   7  16      373.82      420.75     24.08 o 
  12   7  16       35.56       47.00     15.91 o 
  13   7  16      106.29      130.40     13.98 o 
  14   7  16        7.07       17.82      9.92 o 
  15   7  16       17.60       20.72     11.62 o 
  16   7  16        0.65       -1.21      9.06 o 
  17   7  16       16.71       -7.03      9.45 o 
   0   8  16      328.13      351.43     24.10 o 
   1   8  16       19.34       26.94     10.29 o 
   2   8  16       35.35       54.19      8.90 o 
   3   8  16       12.20       24.31      8.26 o 
   4   8  16      281.95      297.91     14.15 o 
   5   8  16      148.81      133.31     10.45 o 
   6   8  16       27.22       37.04     11.86 o 
   7   8  16      146.68      158.62     15.93 o 
   8   8  16      460.33      474.21     22.79 o 
   9   8  16      139.26      154.11     20.08 o 
  10   8  16       80.02       87.55     22.50 o 
  11   8  16       48.97       81.85     17.76 o 
  12   8  16        0.34       -2.13     13.89 o 
  13   8  16       12.39        5.89     16.96 o 
  14   8  16       28.33       30.82     14.39 o 
   1   9  16      115.41      155.30     13.86 o 
   2   9  16       53.95       53.63     11.10 o 
   3   9  16       44.55       39.54     13.75 o 
   4   9  16       31.68       38.18      9.32 o 
   5   9  16      409.74      375.06     22.17 o 
   6   9  16      125.81      122.92     15.32 o 
   7   9  16        0.69        6.86     10.10 o 
   8   9  16       99.09       97.22     18.93 o 
   9   9  16        0.05        2.79     13.60 o 
   2   0  17      475.34      479.12     16.77 o 
   4   0  17      726.18      726.17     19.84 o 
   6   0  17      219.78      211.22     12.71 o 
   8   0  17      595.66      572.33     20.46 o 
  10   0  17     2241.66     2077.28     48.05 o 
  12   0  17      341.13      374.52     21.66 o 
  14   0  17      190.22      176.35     17.37 o 
  16   0  17       51.63       60.08     13.69 o 
  18   0  17      663.56      691.08     34.61 o 
  20   0  17       90.60       94.51     18.87 o 
  22   0  17       18.73       31.04     16.10 o 
  24   0  17       38.44       55.34     18.62 o 
   0   1  17      383.12      431.45     16.52 o 
   1   1  17      956.83     1056.33     18.59 o 
   2   1  17      734.95      692.93     13.44 o 
   3   1  17     1191.28     1131.17     18.02 o 
   4   1  17      405.60      378.93      9.56 o 
   5   1  17       57.00       75.86      6.26 o 
   6   1  17       41.53       26.88      5.73 o 
   7   1  17        2.35       11.74      4.90 o 
   8   1  17       25.99       54.87      9.26 o 
   9   1  17     1372.25     1261.72     23.58 o 
  10   1  17       24.80       19.74      5.20 o 
  11   1  17      263.41      260.82      9.35 o 
  12   1  17       24.42       19.80      5.25 o 
  13   1  17       68.69       67.94      8.84 o 
  14   1  17      191.05      163.47     12.00 o 
  15   1  17      831.95      836.46     26.38 o 
  16   1  17      630.56      590.11     21.74 o 
  17   1  17       16.55       46.83      9.33 o 
  18   1  17      367.79      381.96     20.04 o 
  19   1  17      126.49      136.03     13.10 o 
  20   1  17       91.64       78.92     11.07 o 
  21   1  17      144.54      143.98     18.11 o 
  22   1  17       47.75       68.81     11.68 o 
  23   1  17        3.99        0.42      8.68 o 
  24   1  17       10.45       29.60     11.29 o 
  25   1  17       32.57       26.93     15.95 o 
   1   2  17      299.55      280.28      9.86 o 
   2   2  17      221.39      209.81      8.77 o 
   3   2  17      741.26      682.74     14.08 o 
   4   2  17      374.41      353.45     10.37 o 
   5   2  17      185.95      174.60      7.44 o 
   6   2  17      120.05      125.41      8.00 o 
   7   2  17      226.98      222.29      9.69 o 
   8   2  17      151.24      170.05      9.47 o 
   9   2  17      258.98      238.26      9.44 o 
  10   2  17       18.59       33.49      5.06 o 
  11   2  17      149.61      124.52      8.74 o 
  12   2  17      186.75      165.45     10.06 o 
  13   2  17       83.23       72.21     10.37 o 
  14   2  17       58.66       60.87      9.91 o 
  15   2  17      235.33      234.80     16.24 o 
  16   2  17       39.73       37.34      9.36 o 
  17   2  17       57.70       62.25     10.41 o 
  18   2  17       23.30       12.22      8.46 o 
  19   2  17      278.68      266.01     26.00 o 
  20   2  17       24.68       18.09      9.01 o 
  21   2  17       86.81       75.11     11.88 o 
  22   2  17        7.09       16.57      9.12 o 
  23   2  17       35.14       37.34     10.81 o 
  24   2  17       47.49       80.74     12.37 o 
   0   3  17       64.62       78.46      9.45 o 
   1   3  17      328.46      360.98     10.98 o 
   2   3  17      351.08      348.99     15.14 o 
   3   3  17      171.09      176.90      8.16 o 
   4   3  17      122.27      120.30      8.21 o 
   5   3  17      255.46      310.20      9.99 o 
   6   3  17      191.25      180.09      8.18 o 
   7   3  17      500.28      495.38     13.99 o 
   8   3  17      239.53      232.91     10.45 o 
   9   3  17       81.54       86.65      7.57 o 
  10   3  17       61.79       55.10      6.32 o 
  11   3  17      119.14       97.43      8.61 o 
  12   3  17      130.58      116.82      8.81 o 
  13   3  17       78.69       89.57      9.93 o 
  14   3  17      150.60      122.15     10.95 o 
  15   3  17       58.68       80.61     11.65 o 
  16   3  17       11.40        9.15      8.61 o 
  17   3  17      129.55      131.65     13.17 o 
  18   3  17      210.58      229.21     16.66 o 
  19   3  17      198.50      206.44     16.02 o 
  20   3  17       24.35       30.72      9.53 o 
  21   3  17       84.34       62.79     11.61 o 
  22   3  17      168.02      154.95     15.44 o 
  23   3  17       56.40       71.62     12.67 o 
  24   3  17      113.91      125.18     14.71 o 
   1   4  17       49.45       66.86      6.66 o 
   2   4  17       10.48       25.27      5.64 o 
   3   4  17      548.01      479.15     14.07 o 
   4   4  17      210.78      210.81     11.21 o 
   5   4  17      150.86      157.24     11.94 o 
   6   4  17      276.45      300.51     13.13 o 
   7   4  17       50.57       62.43      7.30 o 
   8   4  17        5.66       18.91      6.11 o 
   9   4  17     1311.73     1171.89     22.81 o 
  10   4  17      226.74      280.96     13.90 o 
  11   4  17       33.02       24.78      7.33 o 
  12   4  17      119.85      115.52      9.99 o 
  13   4  17       73.35       69.77     11.18 o 
  14   4  17       12.66       14.60      7.66 o 
  15   4  17        4.16        3.20      7.08 o 
  16   4  17      256.73      295.17     17.63 o 
  17   4  17      113.29      116.94     13.07 o 
  18   4  17       15.91        6.23     11.39 o 
  19   4  17       35.72       33.60     10.73 o 
  20   4  17        0.37       -2.26      9.02 o 
  21   4  17       39.28       32.64     10.77 o 
  22   4  17       89.48       82.02     13.19 o 
   0   5  17      658.02      700.33     23.15 o 
   1   5  17        4.10       19.80      7.38 o 
   2   5  17      397.52      430.86     12.74 o 
   3   5  17       76.37      100.25      8.56 o 
   4   5  17      756.43      693.67     17.21 o 
   5   5  17       25.14       24.14      7.37 o 
   6   5  17       45.32       46.06      7.90 o 
   7   5  17      342.12      355.56     14.08 o 
   8   5  17      152.43      199.31     10.39 o 
   9   5  17      675.82      744.62     19.98 o 
  10   5  17      290.49      270.81     14.89 o 
  11   5  17      452.03      494.39     17.70 o 
  12   5  17      440.60      419.57     19.60 o 
  13   5  17       72.45       79.92     11.92 o 
  14   5  17       37.80       25.53     10.42 o 
  15   5  17       19.18        7.88     12.27 o 
  16   5  17      202.85      218.69     17.05 o 
  17   5  17       27.35       48.18     11.36 o 
  18   5  17      113.87      167.40     25.27 o 
  19   5  17       56.26       67.16     13.22 o 
  20   5  17       99.12      112.84     26.61 o 
  21   5  17       81.45       88.23     15.04 o 
   1   6  17       51.05       66.00      7.41 o 
   2   6  17      255.59      246.72     12.30 o 
   3   6  17       13.62       13.82      7.85 o 
   4   6  17      374.95      356.74     13.95 o 
   5   6  17      112.94       95.31     10.02 o 
   6   6  17       17.80       22.92      8.39 o 
   7   6  17       12.74       27.47      7.44 o 
   8   6  17      974.18     1000.43     26.25 o 
   9   6  17      368.92      380.32     17.39 o 
  10   6  17      267.70      315.57     15.96 o 
  11   6  17       78.62       50.21      9.17 o 
  12   6  17      263.26      293.49     19.16 o 
  13   6  17        9.18        2.71     13.71 o 
  14   6  17        7.25        6.48     15.78 o 
  15   6  17      583.34      594.56     34.61 o 
  16   6  17       16.67       47.16     12.48 o 
  17   6  17      269.82      286.73     21.57 o 
  18   6  17      230.30      260.40     24.34 o 
  19   6  17       13.68       16.12     13.21 o 
   0   7  17        5.24        3.64     12.02 o 
   1   7  17       58.08       75.84      8.95 o 
   2   7  17        9.38       10.79      7.70 o 
   3   7  17       72.90       69.65      9.09 o 
   4   7  17        0.48        5.67      7.41 o 
   5   7  17       33.25       30.63      8.83 o 
   6   7  17      122.31      112.99     10.64 o 
   7   7  17      142.35      145.99     23.80 o 
   8   7  17       68.85       66.00     11.79 o 
   9   7  17       78.88       95.02     12.46 o 
  10   7  17      242.09      223.61     16.39 o 
  11   7  17      416.12      426.48     36.05 o 
  12   7  17       72.25      108.86     26.49 o 
  13   7  17      168.80      198.76     18.19 o 
  14   7  17        3.50       14.65     13.65 o 
  15   7  17       31.42       50.17     22.96 o 
  16   7  17        9.37       -6.24     11.40 o 
   1   8  17      160.88      144.99     12.58 o 
   2   8  17        1.28       17.28      9.60 o 
   3   8  17      191.15      178.80     12.14 o 
   4   8  17       73.98       95.40     10.09 o 
   5   8  17       31.08       33.55     12.76 o 
   6   8  17       54.13       36.93     12.27 o 
   7   8  17      143.84      173.34     16.61 o 
   8   8  17       15.64       24.38     11.77 o 
   9   8  17      255.87      234.98     19.54 o 
  10   8  17       25.10       10.36     14.48 o 
  11   8  17       31.58       25.75     16.85 o 
  12   8  17        9.61        1.82     14.56 o 
   0   9  17        0.36        7.38     19.66 o 
   1   9  17      474.29      527.89     23.33 o 
   2   9  17       13.12       31.04     10.25 o 
   3   9  17       55.52       69.93     10.41 o 
   4   9  17      195.47      182.25     15.07 o 
   5   9  17        9.07       10.48     11.56 o 
   6   9  17       34.54       34.29     13.85 o 
   0   0  18     1450.06     1444.56     41.28 o 
   2   0  18      187.53      191.09     10.54 o 
   4   0  18      405.33      375.44     19.21 o 
   6   0  18      227.25      198.92     14.23 o 
   8   0  18      112.45      128.36     12.13 o 
  10   0  18      770.31      648.70     22.22 o 
  12   0  18      503.77      539.85     26.56 o 
  14   0  18      140.14       98.44     17.29 o 
  16   0  18       14.20       15.86     18.46 o 
  18   0  18      193.93      175.33     19.27 o 
  20   0  18      487.06      434.78     32.77 o 
  22   0  18      422.54      439.83     59.93 o 
  24   0  18       90.35       98.44     21.04 o 
   1   1  18        5.30       12.02      4.84 o 
   2   1  18       48.56       53.10      5.62 o 
   3   1  18      112.87      132.57      6.77 o 
   4   1  18       18.85       33.49      6.01 o 
   5   1  18     1110.15     1047.42     18.15 o 
   6   1  18      512.85      468.24     13.90 o 
   7   1  18      206.32      178.30      9.79 o 
   8   1  18       36.96       55.80      7.45 o 
   9   1  18      407.58      415.89     12.66 o 
  10   1  18      224.23      224.98      9.82 o 
  11   1  18       54.40       58.27      5.84 o 
  12   1  18       58.03       47.61      6.66 o 
  13   1  18      653.41      603.41     19.60 o 
  14   1  18      137.73      125.77     11.22 o 
  15   1  18      368.25      352.24     16.77 o 
  16   1  18       56.68       66.22     11.88 o 
  17   1  18       19.54       24.24      9.93 o 
  18   1  18       62.89       53.46     11.60 o 
  19   1  18      136.36      141.73     13.96 o 
  20   1  18       99.09       82.28     15.33 o 
  21   1  18       69.41       73.03     11.84 o 
  22   1  18        5.35       23.09     10.28 o 
  23   1  18        8.34        5.05     10.35 o 
  24   1  18      119.05      117.69     17.02 o 
   0   2  18     1303.96     1216.52     29.21 o 
   1   2  18     1548.66     1438.25     23.23 o 
   2   2  18       25.21       47.80      6.03 o 
   3   2  18      159.57      164.29      7.26 o 
   4   2  18       22.40       25.67      5.47 o 
   5   2  18      290.32      249.96      9.75 o 
   6   2  18      143.80      152.40      9.46 o 
   7   2  18      141.35      137.12      8.40 o 
   8   2  18      199.75      197.59     10.07 o 
   9   2  18        2.14        3.05      5.28 o 
  10   2  18       97.86      103.50      7.18 o 
  11   2  18      240.71      223.96     11.29 o 
  12   2  18       42.45       48.37      7.26 o 
  13   2  18       66.09       50.87      9.68 o 
  14   2  18        7.88        5.86      7.94 o 
  15   2  18       13.00       16.88      8.62 o 
  16   2  18       24.63       14.22      8.66 o 
  17   2  18       40.76       32.78      9.39 o 
  18   2  18       62.79       74.84     11.78 o 
  19   2  18       66.58       52.22     10.95 o 
  20   2  18       39.24       38.97     10.58 o 
  21   2  18      292.31      254.50     25.92 o 
  22   2  18      275.75      257.01     18.35 o 
  23   2  18       42.62       35.70     10.90 o 
   1   3  18       20.95       25.30      5.95 o 
   2   3  18      613.89      541.80     12.89 o 
   3   3  18      133.72      139.12      7.40 o 
   4   3  18        2.48       13.17      6.09 o 
   5   3  18      243.19      232.40      9.25 o 
   6   3  18      952.82      841.07     16.91 o 
   7   3  18      670.63      693.97     18.27 o 
   8   3  18        9.15        7.52      6.03 o 
   9   3  18       32.20       24.06      6.32 o 
  10   3  18       70.65       58.62      6.65 o 
  11   3  18       87.64       77.50      9.08 o 
  12   3  18      175.25      173.92     11.34 o 
  13   3  18       14.10       40.98      8.62 o 
  14   3  18      552.14      520.21     19.05 o 
  15   3  18       77.75       85.84     10.55 o 
  16   3  18        1.73       -0.56      7.19 o 
  17   3  18       38.29       38.23     10.27 o 
  18   3  18      115.35       94.47     12.82 o 
  19   3  18        7.34       15.89      9.84 o 
  20   3  18       61.54       57.16     11.72 o 
  21   3  18        2.37        9.79      9.53 o 
  22   3  18       87.01       99.97     13.89 o 
  23   3  18       92.25       87.19     19.99 o 
   0   4  18      193.37      256.36     14.30 o 
   1   4  18     1486.76     1395.75     23.06 o 
   2   4  18     1153.10     1276.64     22.39 o 
   3   4  18      112.12      122.41      8.99 o 
   4   4  18       25.47       37.51      7.67 o 
   5   4  18      156.70      165.83     18.18 o 
   6   4  18       76.72       67.91      6.81 o 
   7   4  18      207.15      213.32     11.78 o 
   8   4  18      155.26      162.29     10.29 o 
   9   4  18       36.71       28.41      6.30 o 
  10   4  18       15.32       27.21      7.68 o 
  11   4  18       28.49       14.38      7.46 o 
  12   4  18      231.65      210.54     12.76 o 
  13   4  18      107.96       99.11     12.78 o 
  14   4  18       46.85       34.65     10.27 o 
  15   4  18        9.28       11.75     12.18 o 
  16   4  18       47.66       46.67     11.26 o 
  17   4  18       15.34       26.89     10.14 o 
  18   4  18        7.39       -7.69     14.39 o 
  19   4  18       83.10       95.62     13.54 o 
  20   4  18        4.08       14.91      9.98 o 
  21   4  18       64.59       88.54     13.37 o 
   1   5  18       77.75       86.39      8.66 o 
   2   5  18       59.14       48.92      7.97 o 
   3   5  18       45.45       55.77      7.62 o 
   4   5  18      893.21      888.92     20.02 o 
   5   5  18      153.74      157.71     10.86 o 
   6   5  18       38.46       24.11      7.54 o 
   7   5  18        1.52       -1.80      6.78 o 
   8   5  18       30.74       37.49      8.03 o 
   9   5  18      299.38      306.62     15.68 o 
  10   5  18      117.93      120.64     11.04 o 
  11   5  18       23.54       10.67      7.67 o 
  12   5  18       90.24       73.02      9.68 o 
  13   5  18        4.74       10.81     10.08 o 
  14   5  18       48.58       50.51     11.41 o 
  15   5  18        8.04       13.83     10.17 o 
  16   5  18       45.92       54.31     16.99 o 
  17   5  18       55.12       44.23     11.96 o 
  18   5  18       60.02       44.92     14.06 o 
  19   5  18       12.49       20.65     14.49 o 
  20   5  18       18.33       27.39     21.62 o 
   0   6  18       68.39       85.71     11.49 o 
   1   6  18      250.65      231.00     12.23 o 
   2   6  18       38.52       33.99      7.83 o 
   3   6  18      116.41      106.41     12.49 o 
   4   6  18      241.70      275.63     13.20 o 
   5   6  18       23.17       41.14      8.87 o 
   6   6  18       32.89       41.66      9.37 o 
   7   6  18       27.11       22.11      7.96 o 
   8   6  18       39.97       37.33     15.00 o 
   9   6  18       19.53        8.09      8.93 o 
  10   6  18       24.88       30.31      9.78 o 
  11   6  18      196.34      195.50     15.17 o 
  12   6  18      279.39      263.25     18.59 o 
  13   6  18        7.20       15.19     11.09 o 
  14   6  18       31.35       12.48     10.51 o 
  15   6  18       70.20       87.19     19.03 o 
  16   6  18        4.95       10.68     11.26 o 
  17   6  18       79.09       80.00     14.81 o 
  18   6  18       15.91       28.89     12.63 o 
   1   7  18       40.09       49.20      9.10 o 
   2   7  18       54.73       59.04      9.06 o 
   3   7  18       82.02       85.30      9.67 o 
   4   7  18      155.88      139.62     11.01 o 
   5   7  18      105.11      113.96     11.13 o 
   6   7  18      378.09      359.78     15.92 o 
   7   7  18        0.99        8.73      9.94 o 
   8   7  18       51.47       52.06     11.75 o 
   9   7  18      313.63      368.77     19.38 o 
  10   7  18      586.19      646.22     28.10 o 
  11   7  18      259.28      259.59     24.08 o 
  12   7  18       34.90       29.43     17.94 o 
  13   7  18       64.52       67.52     21.05 o 
  14   7  18       84.46       80.32     21.59 o 
  15   7  18       38.03       29.57     12.55 o 
   0   8  18       38.85       16.54     20.39 o 
   1   8  18        5.65       17.29      9.17 o 
   2   8  18       29.36       26.42      8.74 o 
   3   8  18      174.66      168.63     13.72 o 
   4   8  18       13.40       19.62      8.54 o 
   5   8  18       11.23       10.43     10.74 o 
   6   8  18       27.70       18.91     14.22 o 
   7   8  18       46.59       29.89     12.00 o 
   8   8  18       19.29       47.73     12.57 o 
   9   8  18        3.57      -12.94     12.94 o 
  10   8  18       24.43       24.37     15.39 o 
  11   8  18      187.91      157.40     25.48 o 
   2   0  19     2560.07     2475.36     44.49 o 
   4   0  19      234.45      208.28     11.80 o 
   6   0  19        3.38        2.25      8.94 o 
   8   0  19      375.55      410.83     22.27 o 
  10   0  19      653.78      542.12     20.98 o 
  12   0  19      406.46      397.88     24.66 o 
  14   0  19      135.02      147.97     17.54 o 
  16   0  19      112.53      116.25     16.41 o 
  18   0  19      599.62      620.64     30.63 o 
  20   0  19      130.73      143.65     24.29 o 
  22   0  19      726.25      765.42     47.32 o 
   0   1  19     3045.48     2941.69     59.95 o 
   1   1  19     1304.20     1359.86     34.65 o 
   2   1  19      109.48      121.94      7.49 o 
   3   1  19      245.36      253.41      8.88 o 
   4   1  19       56.77       66.05      6.22 o 
   5   1  19     1038.79     1003.64     19.92 o 
   6   1  19      812.05      809.61     17.45 o 
   7   1  19        4.91       20.11      9.66 o 
   8   1  19       92.47      109.71     11.92 o 
   9   1  19      210.96      249.11     11.88 o 
  10   1  19       48.94       39.99      7.27 o 
  11   1  19       58.76       42.80      7.64 o 
  12   1  19       39.42       40.10      6.56 o 
  13   1  19      240.51      241.41     14.75 o 
  14   1  19        6.41       19.91      7.93 o 
  15   1  19       29.39       33.21      9.46 o 
  16   1  19      137.42      113.92     12.79 o 
  17   1  19      569.54      524.11     26.04 o 
  18   1  19      159.87      185.79     17.22 o 
  19   1  19      750.33      772.09     27.10 o 
  20   1  19      135.99      133.34     14.15 o 
  21   1  19      102.34       86.79     12.78 o 
  22   1  19       22.49       19.87     14.00 o 
  23   1  19       29.22       35.93     12.74 o 
   1   2  19       13.90       19.26      5.95 o 
   2   2  19      500.93      509.30     12.71 o 
   3   2  19      228.86      233.38      9.44 o 
   4   2  19        8.43       11.15      5.32 o 
   5   2  19      101.08       86.30      6.56 o 
   6   2  19      880.14      795.08     18.58 o 
   7   2  19        6.36       12.28      6.50 o 
   8   2  19       98.15      110.45      9.10 o 
   9   2  19      267.34      286.40     11.59 o 
  10   2  19      332.56      372.69     13.38 o 
  11   2  19      157.97      132.96     10.46 o 
  12   2  19      119.91      124.17      9.71 o 
  13   2  19       74.32       69.27     16.78 o 
  14   2  19      123.92      106.72     12.62 o 
  15   2  19      409.04      393.22     20.33 o 
  16   2  19      145.81      105.69     12.74 o 
  17   2  19      125.25      112.88     13.38 o 
  18   2  19        1.94        3.41      8.74 o 
  19   2  19      331.92      298.23     19.63 o 
  20   2  19       49.82       59.49     11.65 o 
  21   2  19       68.58       67.40     12.58 o 
  22   2  19      204.65      209.53     17.58 o 
   0   3  19      670.46      613.55     29.98 o 
   1   3  19      375.32      448.75     12.46 o 
   2   3  19        9.23        5.45      5.69 o 
   3   3  19       40.13       30.11      8.25 o 
   4   3  19      106.32       92.90      7.20 o 
   5   3  19      151.14      145.62      8.52 o 
   6   3  19       73.10       79.99      8.58 o 
   7   3  19      126.66      129.41      9.88 o 
   8   3  19       11.93       11.92      7.02 o 
   9   3  19       42.46       41.58      7.81 o 
  10   3  19       89.62       80.65      7.68 o 
  11   3  19        8.04        8.15      6.95 o 
  12   3  19       50.92       61.15      8.54 o 
  13   3  19       56.37       51.90     10.70 o 
  14   3  19       19.88       36.82     10.14 o 
  15   3  19       25.50       25.10      9.81 o 
  16   3  19       79.02       74.83     10.81 o 
  17   3  19       44.68       42.41     11.09 o 
  18   3  19       85.66       71.03     12.72 o 
  19   3  19        9.58        6.72     11.27 o 
  20   3  19      125.81      130.86     16.27 o 
  21   3  19       88.92       92.74     13.77 o 
  22   3  19       14.58       23.16     12.92 o 
   1   4  19      130.31      122.33      8.25 o 
   2   4  19       98.82      101.50      8.13 o 
   3   4  19       19.55       16.19      6.88 o 
   4   4  19      120.11      111.63      9.00 o 
   5   4  19      134.08      123.18     10.08 o 
   6   4  19      161.64      147.84     10.58 o 
   7   4  19      387.29      416.23     15.05 o 
   8   4  19      177.82      172.85     10.91 o 
   9   4  19      122.40      133.24     10.25 o 
  10   4  19       17.16       14.26      8.72 o 
  11   4  19       77.57       57.65      9.64 o 
  12   4  19      123.62      119.87     11.05 o 
  13   4  19        8.76       11.60     12.34 o 
  14   4  19      134.85      134.01     14.32 o 
  15   4  19       53.18       53.03     11.41 o 
  16   4  19      289.67      271.06     18.80 o 
  17   4  19       11.81       15.68     10.51 o 
  18   4  19       49.14       40.01     13.32 o 
  19   4  19       31.59       24.17     13.38 o 
  20   4  19       89.45      111.65     14.54 o 
   0   5  19       13.98        2.70      8.91 o 
   1   5  19       24.38       30.70      6.95 o 
   2   5  19       52.71       37.76      7.92 o 
   3   5  19       71.88       82.74     10.17 o 
   4   5  19      158.49      153.54     10.27 o 
   5   5  19      141.06      134.87     10.66 o 
   6   5  19      133.83      120.58     10.14 o 
   7   5  19      123.27      131.93     10.41 o 
   8   5  19       46.75       50.09      8.92 o 
   9   5  19      592.24      562.99     19.97 o 
  10   5  19       92.30       97.09     12.01 o 
  11   5  19      352.68      374.85     19.12 o 
  12   5  19       56.06       63.75      9.57 o 
  13   5  19       48.50       53.48     12.05 o 
  14   5  19       92.49       93.82     13.68 o 
  15   5  19       58.39       72.34     12.65 o 
  16   5  19       73.76       76.28     12.99 o 
  17   5  19        7.25       -3.68     11.48 o 
  18   5  19       32.19       -2.18     13.59 o 
  19   5  19       35.97       43.10     14.36 o 
   1   6  19      179.62      162.13     11.11 o 
   2   6  19        9.02       15.19      8.90 o 
   3   6  19       45.22       47.69      8.81 o 
   4   6  19       18.15       21.77      7.87 o 
   5   6  19      189.87      171.79     12.44 o 
   6   6  19      115.85      122.06     15.70 o 
   7   6  19      271.48      290.59     14.58 o 
   8   6  19      360.65      337.89     18.16 o 
   9   6  19       22.66       23.52      9.93 o 
  10   6  19      108.59       98.31     11.91 o 
  11   6  19       14.06        5.39     15.92 o 
  12   6  19       50.25       56.14     14.76 o 
  13   6  19       56.05       51.89     18.66 o 
  14   6  19        7.31       -0.50     12.81 o 
  15   6  19      291.54      298.11     20.59 o 
  16   6  19        0.00      -10.92     10.92 o 
   0   7  19       20.43       31.21     13.62 o 
   1   7  19       74.13       99.90     10.17 o 
   2   7  19      189.11      179.71     12.01 o 
   3   7  19       37.79       31.07      8.82 o 
   4   7  19       46.28       38.53      9.06 o 
   5   7  19      164.57      153.02     12.48 o 
   6   7  19       38.13       49.68      9.79 o 
   7   7  19        5.47       -1.59     10.09 o 
   8   7  19        8.83        1.00     10.18 o 
   9   7  19      213.35      182.75     16.61 o 
  10   7  19        5.65        4.56     12.03 o 
  11   7  19       74.41       64.37     17.08 o 
  12   7  19      214.55      197.47     27.13 o 
  13   7  19       18.48       19.90     18.64 o 
   1   8  19       11.93       14.30      9.57 o 
   2   8  19       38.54       36.76     10.07 o 
   3   8  19       17.94        7.19      8.32 o 
   4   8  19        3.73        0.15      8.16 o 
   5   8  19       37.59       37.57      9.76 o 
   6   8  19       64.12       67.60     13.65 o 
   7   8  19       21.46        3.25     11.71 o 
   8   8  19       76.67       67.29     13.86 o 
   0   0  20      467.25      552.27     42.44 o 
   2   0  20       98.10       91.17      8.85 o 
   4   0  20      787.55      792.50     22.53 o 
   6   0  20      286.37      292.15     18.05 o 
   8   0  20      147.58      182.96     18.92 o 
  10   0  20      222.70      220.10     17.85 o 
  12   0  20       68.13       27.66     19.89 o 
  14   0  20       15.73        4.27     12.64 o 
  16   0  20      456.47      373.95     27.19 o 
  18   0  20      298.44      295.55     31.69 o 
  20   0  20      167.66      195.87     35.07 o 
  22   0  20       64.37       96.93     21.58 o 
   1   1  20      616.17      646.55     13.71 o 
   2   1  20       14.70       21.98      5.37 o 
   3   1  20      866.90      843.86     15.51 o 
   4   1  20      184.46      166.80     13.49 o 
   5   1  20      156.93      168.82      9.57 o 
   6   1  20      389.95      389.33     12.84 o 
   7   1  20       27.34       38.76      7.25 o 
   8   1  20      265.74      223.55     13.05 o 
   9   1  20        9.43       10.32      7.54 o 
  10   1  20       15.70       16.61      7.07 o 
  11   1  20       99.95       82.28      7.95 o 
  12   1  20        5.90       13.50      6.68 o 
  13   1  20        1.71        3.49      7.14 o 
  14   1  20        0.10       21.60      9.09 o 
  15   1  20      118.38      129.78     13.50 o 
  16   1  20      103.83       77.26     11.70 o 
  17   1  20      301.74      331.81     20.17 o 
  18   1  20      500.90      468.07     22.40 o 
  19   1  20      127.98      131.08     14.45 o 
  20   1  20       36.39       27.55     10.75 o 
  21   1  20       31.93       36.55     12.44 o 
  22   1  20        0.43       13.03     11.85 o 
   0   2  20      353.83      398.33     32.16 o 
   1   2  20      740.10      672.77     15.08 o 
   2   2  20        9.70       15.22      5.34 o 
   3   2  20        2.94       -2.83      4.64 o 
   4   2  20       12.99       18.48      5.66 o 
   5   2  20      231.24      236.43     10.92 o 
   6   2  20      156.54      171.22     10.94 o 
   7   2  20       40.20       33.79      7.12 o 
   8   2  20      402.22      391.71     14.35 o 
   9   2  20        8.61       15.63      6.75 o 
  10   2  20       26.05       22.03      7.15 o 
  11   2  20      115.13       94.11     11.57 o 
  12   2  20      181.32      173.25     12.46 o 
  13   2  20       13.97       17.66      9.14 o 
  14   2  20       81.50       88.66     12.94 o 
  15   2  20       50.87       47.31     12.94 o 
  16   2  20       55.88       46.55     10.90 o 
  17   2  20       72.91       72.04     12.47 o 
  18   2  20       10.06       12.71      9.82 o 
  19   2  20      121.77      108.71     13.91 o 
  20   2  20       64.17       48.32     11.66 o 
  21   2  20       17.20       17.60     10.36 o 
   1   3  20       73.58       76.10      7.33 o 
   2   3  20      219.19      201.53      9.30 o 
   3   3  20       46.69       64.20      7.57 o 
   4   3  20      409.22      357.40     11.76 o 
   5   3  20      142.51      152.69      8.72 o 
   6   3  20       55.78       71.14      8.72 o 
   7   3  20      131.79      149.46     10.63 o 
   8   3  20       52.31       48.78      8.03 o 
   9   3  20      182.08      172.98     11.35 o 
  10   3  20      295.96      331.01     17.31 o 
  11   3  20       95.01       93.70     11.30 o 
  12   3  20      115.80      107.75     10.35 o 
  13   3  20       77.96       73.41     11.90 o 
  14   3  20       93.33      133.86     23.23 o 
  15   3  20      131.81      135.26     14.61 o 
  16   3  20      167.07      198.87     18.51 o 
  17   3  20       75.75       97.46     17.30 o 
  18   3  20      180.73      187.49     19.89 o 
  19   3  20       30.53       31.94     11.83 o 
  20   3  20      138.75      111.93     14.84 o 
   0   4  20      138.93      141.02     12.12 o 
   1   4  20        9.41        7.45      6.01 o 
   2   4  20       39.97       46.23      7.74 o 
   3   4  20       20.83       26.38      7.32 o 
   4   4  20      333.18      325.70     13.43 o 
   5   4  20      216.74      233.42     10.92 o 
   6   4  20      259.08      254.42     22.34 o 
   7   4  20      448.55      455.51     16.15 o 
   8   4  20       91.11       96.76      9.48 o 
   9   4  20       15.40       26.38      7.82 o 
  10   4  20       15.58       15.94      9.35 o 
  11   4  20      195.30      163.92     19.50 o 
  12   4  20       22.88       23.15      9.07 o 
  13   4  20       51.80       53.59     12.11 o 
  14   4  20       24.57       30.24     10.87 o 
  15   4  20       84.18       79.27     12.78 o 
  16   4  20        0.29        4.30      9.82 o 
  17   4  20       29.44       30.92     11.37 o 
  18   4  20       50.18       51.90     14.61 o 
  19   4  20        9.50        3.31     13.47 o 
   1   5  20        6.62       12.36      7.56 o 
   2   5  20      118.45      135.95     10.45 o 
   3   5  20      299.97      292.05     13.70 o 
   4   5  20      113.06      122.33     10.21 o 
   5   5  20       66.37       73.88      9.52 o 
   6   5  20        9.09        9.00      7.83 o 
   7   5  20       15.36       27.49      8.09 o 
   8   5  20      210.94      228.38     13.28 o 
   9   5  20       66.39       90.10     11.33 o 
  10   5  20       78.10       74.60     13.73 o 
  11   5  20      272.14      258.89     17.17 o 
  12   5  20      318.01      329.30     19.05 o 
  13   5  20      152.00      206.60     23.99 o 
  14   5  20      203.13      209.26     27.78 o 
  15   5  20       50.61       24.25     14.37 o 
  16   5  20        4.30        3.70     10.71 o 
  17   5  20      511.51      531.22     28.50 o 
   0   6  20      214.37      227.15     20.25 o 
   1   6  20      146.70      152.35     12.10 o 
   2   6  20       77.45       85.67      9.85 o 
   3   6  20      124.73      120.40     10.62 o 
   4   6  20      114.13      135.88     14.38 o 
   5   6  20      366.40      369.50     16.51 o 
   6   6  20       51.69       39.28      9.34 o 
   7   6  20       12.81       -1.06      8.10 o 
   8   6  20      212.45      151.21     14.53 o 
   9   6  20      179.18      174.76     15.19 o 
  10   6  20      169.44      155.44     13.82 o 
  11   6  20      321.20      325.24     18.97 o 
  12   6  20      163.96      162.07     35.41 o 
  13   6  20      149.78      111.12     17.49 o 
  14   6  20       49.27       88.25     17.73 o 
  15   6  20       88.64      106.64     26.06 o 
   1   7  20       56.55       58.95     10.63 o 
   2   7  20        4.98       -0.52      7.98 o 
   3   7  20        1.52        7.86      8.18 o 
   4   7  20       62.68       48.55      9.34 o 
   5   7  20        6.90       -5.06      8.70 o 
   6   7  20       96.56       77.31     10.61 o 
   7   7  20       60.78       56.84     14.96 o 
   8   7  20       87.22       86.87     13.35 o 
   9   7  20      108.55      109.38     14.20 o 
  10   7  20      223.39      185.48     15.85 o 
  11   7  20       96.73       97.23     18.72 o 
   0   8  20      240.07      260.31     30.92 o 
   1   8  20       26.29       31.24      9.85 o 
   2   8  20       48.54       40.78     10.37 o 
   3   8  20       23.42       17.53     10.15 o 
   4   8  20       34.76       43.62      9.53 o 
   2   0  21      143.74      132.83     10.12 o 
   4   0  21      584.99      552.62     19.76 o 
   6   0  21      149.71      189.42     15.94 o 
   8   0  21     1701.15     1653.25     50.70 o 
  10   0  21      182.54      219.51     28.85 o 
  12   0  21      382.66      386.63     35.92 o 
  14   0  21      432.09      430.85     35.28 o 
  16   0  21       33.61       38.71     14.16 o 
  18   0  21       73.86       49.44     18.63 o 
  20   0  21      186.79      196.46     27.53 o 
   0   1  21      309.85      293.91     13.57 o 
   1   1  21       83.91       86.46      6.48 o 
   2   1  21      271.44      267.00     11.44 o 
   3   1  21      145.63      160.66      7.68 o 
   4   1  21      227.53      217.29      9.39 o 
   5   1  21       46.73       40.98      7.12 o 
   6   1  21       52.38       66.47      8.22 o 
   7   1  21       52.90       44.40      8.17 o 
   8   1  21        6.33        3.66      6.74 o 
   9   1  21       14.29        4.52      6.63 o 
  10   1  21       30.28       14.37      7.43 o 
  11   1  21       27.62       27.75      7.17 o 
  12   1  21      117.47      114.88     16.58 o 
  13   1  21       26.79       19.74     15.06 o 
  14   1  21       79.38       79.98     14.97 o 
  15   1  21      123.09      125.01     16.47 o 
  16   1  21       32.16       23.58     12.04 o 
  17   1  21      322.74      295.73     19.71 o 
  18   1  21      422.20      344.23     21.43 o 
  19   1  21      102.86       95.67     16.88 o 
  20   1  21       40.65       39.48     12.27 o 
  21   1  21       21.75        6.02     11.78 o 
   1   2  21      417.42      401.91     11.32 o 
   2   2  21       10.28       18.61      5.63 o 
   3   2  21      102.87       96.20      7.62 o 
   4   2  21       27.22       32.22      6.09 o 
   5   2  21        7.80        6.47      8.41 o 
   6   2  21       64.66       58.31      8.24 o 
   7   2  21       60.34       45.54      7.71 o 
   8   2  21      149.60      135.50     10.44 o 
   9   2  21        7.01       -4.35      7.04 o 
  10   2  21      328.10      319.02     14.76 o 
  11   2  21        6.15       19.91      8.99 o 
  12   2  21        5.19        8.98      8.26 o 
  13   2  21       68.76       78.79     23.43 o 
  14   2  21       18.59       14.63      9.62 o 
  15   2  21        0.65       11.24      9.97 o 
  16   2  21       14.84       18.86     10.41 o 
  17   2  21      145.53      162.15     29.44 o 
  18   2  21      485.61      543.53     28.90 o 
  19   2  21      256.50      261.53     24.71 o 
  20   2  21       73.60       78.38     15.51 o 
   0   3  21      259.58      290.07     15.89 o 
   1   3  21       28.40       21.57      6.36 o 
   2   3  21      174.37      183.36     10.37 o 
   3   3  21      177.16      169.19      9.23 o 
   4   3  21      282.89      280.82     10.66 o 
   5   3  21      329.25      338.41     14.83 o 
   6   3  21       27.71       29.47      7.98 o 
   7   3  21      156.16      182.26     20.98 o 
   8   3  21      563.95      533.93     17.05 o 
   9   3  21       21.30       23.49      8.06 o 
  10   3  21      174.27      176.53     14.27 o 
  11   3  21       31.93       31.43      9.85 o 
  12   3  21      134.47      139.01     16.05 o 
  13   3  21       65.15       57.59     14.48 o 
  14   3  21       16.51       28.18     13.01 o 
  15   3  21       92.53       74.90     13.15 o 
  16   3  21      128.59      160.32     20.39 o 
  17   3  21       18.25       22.92     11.55 o 
  18   3  21       59.10       60.52     14.91 o 
  19   3  21       62.45       62.31     15.50 o 
   1   4  21        3.85        5.56      6.19 o 
   2   4  21       27.66       34.10      7.83 o 
   3   4  21       79.11       92.01      9.19 o 
   4   4  21       71.58       54.92      9.48 o 
   5   4  21       21.62       14.31      7.95 o 
   6   4  21       20.10        8.60      7.84 o 
   7   4  21       36.49       34.53      8.35 o 
   8   4  21      140.65      158.25     12.07 o 
   9   4  21        7.38        1.70     10.06 o 
  10   4  21       58.61       45.00     11.00 o 
  11   4  21       42.97       60.26     14.50 o 
  12   4  21      289.15      308.18     17.26 o 
  13   4  21      118.43      112.13     31.16 o 
  14   4  21       28.84       33.18     14.57 o 
  15   4  21      195.50      228.43     29.78 o 
  16   4  21       91.04       77.74     13.92 o 
  17   4  21       57.66       40.36     12.85 o 
  18   4  21      159.78      178.21     28.43 o 
   0   5  21       10.52       28.21     10.36 o 
   1   5  21      115.58      131.78     10.44 o 
   2   5  21      183.27      199.34     12.09 o 
   3   5  21      158.96      149.26     11.12 o 
   4   5  21      120.37      134.03     10.82 o 
   5   5  21      486.37      450.33     15.00 o 
   6   5  21       64.35       56.39     10.91 o 
   7   5  21      101.95      104.49     11.92 o 
   8   5  21       68.71       67.09      9.28 o 
   9   5  21       96.32      111.76     12.28 o 
  10   5  21      103.26      104.29     13.42 o 
  11   5  21      324.26      335.53     26.80 o 
  12   5  21      264.53      283.17     17.33 o 
  13   5  21       82.57      101.91     17.11 o 
  14   5  21       42.45       33.13     15.13 o 
  15   5  21       65.19       74.86     17.36 o 
  16   5  21       78.39       94.99     17.97 o 
   1   6  21       42.47       31.56      8.87 o 
   2   6  21      328.00      316.43     14.85 o 
   3   6  21       19.87       31.22      8.96 o 
   4   6  21      223.39      241.72     13.43 o 
   5   6  21       31.31       40.08      9.71 o 
   6   6  21       58.09       52.92     10.00 o 
   7   6  21      131.48      138.79     12.32 o 
   8   6  21      488.25      503.12     39.39 o 
   9   6  21       45.88       39.43     11.90 o 
  10   6  21      115.77       92.85     12.94 o 
  11   6  21      167.83      140.12     17.05 o 
  12   6  21      143.03      125.02     18.30 o 
  13   6  21      132.64       89.45     24.98 o 
   0   7  21      998.13     1036.21     58.17 o 
   1   7  21       14.32       27.48      9.99 o 
   2   7  21       57.02       83.86     13.11 o 
   3   7  21       34.16       37.00      9.11 o 
   4   7  21       88.21       71.54     10.01 o 
   5   7  21      165.77      173.67     19.80 o 
   6   7  21       42.24       29.57     11.95 o 
   7   7  21      140.19      146.10     16.65 o 
   8   7  21      391.48      378.16     20.33 o 
   9   7  21       57.71       64.16     13.00 o 
   0   0  22      865.04      902.97     32.46 o 
   2   0  22       92.34       60.82      8.44 o 
   4   0  22       68.69       54.87     10.09 o 
   6   0  22      170.83      181.46     16.07 o 
   8   0  22      131.24      154.32     17.69 o 
  10   0  22      721.01      707.30     29.63 o 
  12   0  22      161.32      171.86     27.16 o 
  14   0  22      781.79      737.01     45.25 o 
  16   0  22      223.37      206.85     46.67 o 
  18   0  22       88.74       48.75     19.60 o 
   1   1  22        3.24        9.49      5.19 o 
   2   1  22      108.56      133.51      7.32 o 
   3   1  22      303.29      268.05     10.70 o 
   4   1  22       39.08       31.18      7.23 o 
   5   1  22      187.34      179.58     10.38 o 
   6   1  22        3.29       12.71      7.29 o 
   7   1  22       67.79       66.84      9.03 o 
   8   1  22       37.31       36.47      8.20 o 
   9   1  22      126.61      156.47     14.68 o 
  10   1  22       53.77       67.69      8.63 o 
  11   1  22       87.80       90.47     12.16 o 
  12   1  22      119.38      125.02     20.85 o 
  13   1  22        7.98       26.58     16.33 o 
  14   1  22      139.40      146.84     42.04 o 
  15   1  22       77.47       67.80     19.10 o 
  16   1  22       91.66       65.90     18.96 o 
  17   1  22      331.76      287.64     23.40 o 
  18   1  22       49.39       63.11     16.41 o 
  19   1  22      326.46      275.77     33.40 o 
   0   2  22      408.02      416.61     15.45 o 
   1   2  22       99.45       87.88      7.18 o 
   2   2  22      164.36      180.46      8.54 o 
   3   2  22      170.79      157.07      9.42 o 
   4   2  22       65.05       57.10      6.82 o 
   5   2  22        5.19        4.42      6.58 o 
   6   2  22       67.52       61.80      8.75 o 
   7   2  22       19.61       11.80      7.39 o 
   8   2  22      220.41      216.05     13.43 o 
   9   2  22       55.56       52.68      9.94 o 
  10   2  22       52.18       44.81      8.45 o 
  11   2  22       12.98       17.28      9.44 o 
  12   2  22       10.76        7.87      8.68 o 
  13   2  22      118.58      137.58     17.76 o 
  14   2  22        6.77       20.19     12.91 o 
  15   2  22       39.73       23.69     13.47 o 
  16   2  22       67.37       84.74     16.20 o 
  17   2  22       99.32      113.68     14.76 o 
  18   2  22       84.16       66.07     15.57 o 
  19   2  22      106.01       84.78     16.64 o 
   1   3  22       15.94       10.91      6.34 o 
   2   3  22       47.82       45.89      7.15 o 
   3   3  22       42.98       46.50      6.92 o 
   4   3  22       51.19       52.87      7.11 o 
   5   3  22      179.62      207.57     11.64 o 
   6   3  22      206.65      193.38     15.64 o 
   7   3  22       92.45       89.02      9.90 o 
   8   3  22        9.05       -2.73      9.44 o 
   9   3  22       13.95       13.39      8.13 o 
  10   3  22       24.90        7.98      9.56 o 
  11   3  22       38.84       39.13     13.36 o 
  12   3  22       36.52       32.29      9.95 o 
  13   3  22      194.45      214.59     29.78 o 
  14   3  22       14.65       14.70     14.74 o 
  15   3  22      195.86      205.61     20.83 o 
  16   3  22      308.63      323.44     24.65 o 
  17   3  22      282.22      290.96     24.12 o 
  18   3  22       58.66       54.30     13.45 o 
   0   4  22       17.86       37.20     10.56 o 
   1   4  22       73.79       87.13      9.72 o 
   2   4  22      280.44      313.05     13.72 o 
   3   4  22       48.75       29.10      8.17 o 
   4   4  22       95.93       99.65      8.37 o 
   5   4  22        3.80        4.77      7.74 o 
   6   4  22      205.20      194.60     12.52 o 
   7   4  22       30.17       39.64     10.89 o 
   8   4  22      855.55      831.95     22.92 o 
   9   4  22       12.18       23.02     12.70 o 
  10   4  22       11.52       -2.62      9.72 o 
  11   4  22      106.68      121.12     18.75 o 
  12   4  22      153.77      171.66     17.35 o 
  13   4  22       17.09       19.81     21.54 o 
  14   4  22       10.66       11.89     14.17 o 
  15   4  22       25.81       34.94     15.64 o 
  16   4  22       24.36       16.49     20.73 o 
   1   5  22       10.06        4.42      7.94 o 
   2   5  22       28.14       24.88      8.44 o 
   3   5  22       15.05       22.44      8.26 o 
   4   5  22       71.66       63.83      9.59 o 
   5   5  22      224.47      239.41     14.44 o 
   6   5  22       14.52       22.66      9.10 o 
   7   5  22       41.57       34.56      8.88 o 
   8   5  22      206.56      205.92     14.75 o 
   9   5  22        0.32       19.57     10.18 o 
  10   5  22       57.56       44.51     12.07 o 
  11   5  22       93.82       93.21     16.07 o 
  12   5  22       15.05       11.67     10.44 o 
  13   5  22       58.95       36.03     14.60 o 
  14   5  22       32.60        5.24     14.37 o 
   0   6  22      265.45      240.49     29.12 o 
   1   6  22      114.20      108.20     14.18 o 
   2   6  22       42.92       51.02      9.34 o 
   3   6  22      114.20      107.37     10.84 o 
   4   6  22       36.32       44.28      9.52 o 
   5   6  22       41.55       50.29     10.49 o 
   6   6  22      261.52      266.72     15.17 o 
   7   6  22       32.78       37.26     11.50 o 
   8   6  22       46.73       60.68     12.24 o 
   9   6  22       29.33       28.35     14.63 o 
  10   6  22        4.42        1.34     10.44 o 
  11   6  22       33.56       27.10     12.39 o 
   1   7  22       62.62       64.48     11.26 o 
   2   7  22        8.16       16.89      9.71 o 
   3   7  22       57.42       63.11     10.91 o 
   4   7  22       46.69       39.75     10.60 o 
   5   7  22       59.79       55.11     10.71 o 
   2   0  23      161.37      126.90     10.49 o 
   4   0  23      437.42      440.09     20.90 o 
   6   0  23      215.54      244.36     15.69 o 
   8   0  23       42.22       56.58     14.32 o 
  10   0  23       23.23       31.26     13.06 o 
  12   0  23       65.75       45.87     21.30 o 
  14   0  23       54.40       60.16     21.91 o 
  16   0  23      266.25      233.17     51.83 o 
  18   0  23      449.41      393.54     62.51 o 
   0   1  23       60.74       47.56      8.68 o 
   1   1  23      234.77      243.09      9.40 o 
   2   1  23      146.48      129.17      7.39 o 
   3   1  23      113.76       98.78      7.45 o 
   4   1  23       15.75       20.49      7.31 o 
   5   1  23       55.78       46.10      7.88 o 
   6   1  23        2.84        0.13      8.91 o 
   7   1  23       92.90       98.03     10.56 o 
   8   1  23      102.75       85.84     12.59 o 
   9   1  23      280.85      288.44     14.15 o 
  10   1  23       93.08      100.47      9.63 o 
  11   1  23      111.13      110.66     12.62 o 
  12   1  23      114.48      132.36     17.11 o 
  13   1  23       12.51       21.44     12.75 o 
  14   1  23       60.37       86.94     20.75 o 
  15   1  23        0.97       13.78     17.68 o 
  16   1  23       68.35       68.79     20.54 o 
  17   1  23       35.79       38.22     18.67 o 
  18   1  23        9.89       -0.83     23.73 o 
   1   2  23       39.26       33.64      5.92 o 
   2   2  23       27.06       14.95      6.59 o 
   3   2  23      259.31      248.38     10.73 o 
   4   2  23       22.19       29.22      7.79 o 
   5   2  23       62.69       41.94      8.06 o 
   6   2  23      132.73      145.55     13.28 o 
   7   2  23       27.06       23.48      8.27 o 
   8   2  23       23.10       32.43      8.90 o 
   9   2  23       41.40       49.86      9.42 o 
  10   2  23       11.62       27.87      8.33 o 
  11   2  23       16.29       16.25      9.88 o 
  12   2  23       18.94       17.78     13.27 o 
  13   2  23       67.57       64.42     16.34 o 
  14   2  23       18.42       29.74     14.33 o 
  15   2  23      306.90      265.02     22.66 o 
  16   2  23      151.27      146.74     19.10 o 
  17   2  23      116.00      121.10     18.77 o 
   0   3  23       46.57       47.36     10.20 o 
   1   3  23        6.16        0.47      6.50 o 
   2   3  23      183.42      173.65     13.53 o 
   3   3  23       81.23       70.58      7.91 o 
   4   3  23       67.13       79.58      9.39 o 
   5   3  23       47.43       44.40      8.51 o 
   6   3  23       60.97       71.82      9.78 o 
   7   3  23       10.41       28.23      8.63 o 
   8   3  23       75.61       56.27      9.48 o 
   9   3  23       64.27       73.64      9.88 o 
  10   3  23       78.48       72.90     12.29 o 
  11   3  23       24.06       36.97     11.15 o 
  12   3  23       16.67        6.53     12.50 o 
  13   3  23       27.34       26.27     14.02 o 
  14   3  23       19.06       13.07     13.55 o 
  15   3  23       14.61       28.90     14.95 o 
  16   3  23       90.53       99.82     18.01 o 
   1   4  23       11.19        7.07     10.31 o 
   2   4  23       79.22       60.55      9.51 o 
   3   4  23       29.60       24.08      7.15 o 
   4   4  23      116.75      106.72      9.98 o 
   5   4  23        4.72       -1.96      9.10 o 
   6   4  23        5.02       -2.31      8.71 o 
   7   4  23      325.52      363.52     15.84 o 
   8   4  23      102.55      111.39     17.05 o 
   9   4  23        8.89       12.75     14.11 o 
  10   4  23      181.40      146.41     19.63 o 
  11   4  23       61.48       34.02     11.38 o 
  12   4  23       69.79       57.19     15.21 o 
  13   4  23       57.71       47.88     15.10 o 
  14   4  23       65.35       59.81     16.10 o 
   0   5  23        8.93        1.84     12.46 o 
   1   5  23      119.00      135.68     12.70 o 
   2   5  23       12.82        8.18      9.88 o 
   3   5  23       96.37      107.12     10.62 o 
   4   5  23       28.81       27.91      8.90 o 
   5   5  23       23.21       24.34      9.55 o 
   6   5  23       12.73       -0.24      8.68 o 
   7   5  23      104.44      113.62     11.74 o 
   8   5  23       24.98       24.30     10.35 o 
   9   5  23      314.66      277.30     17.00 o 
  10   5  23       28.50        7.08     11.07 o 
  11   5  23      230.19      229.28     20.39 o 
  12   5  23       48.59       41.05     15.83 o 
   1   6  23      149.88      135.76     12.98 o 
   2   6  23       10.04       14.54      9.57 o 
   3   6  23      109.35       84.80     10.45 o 
   4   6  23       27.42       36.71     11.21 o 
   5   6  23       70.00       74.56     11.29 o 
   6   6  23        8.45       15.44      9.59 o 
   7   6  23       66.81       65.82     12.37 o 
   8   6  23        5.50       13.47     11.06 o 
   0   0  24      870.36      787.84     30.91 o 
   2   0  24      437.34      421.66     18.78 o 
   4   0  24       74.76       88.37     13.14 o 
   6   0  24      144.46      148.74     14.86 o 
   8   0  24      233.06      241.04     29.33 o 
  10   0  24       18.70        6.83     12.35 o 
  12   0  24      165.33      125.08     27.04 o 
  14   0  24      124.32      120.04     27.33 o 
  16   0  24       95.03       80.09     42.79 o 
   1   1  24        7.79        7.25      5.78 o 
   2   1  24       16.19       11.59      6.26 o 
   3   1  24      247.23      261.07     11.59 o 
   4   1  24      160.59      154.35     11.14 o 
   5   1  24      106.50      120.00      9.96 o 
   6   1  24       85.48       78.18      9.68 o 
   7   1  24       68.78       80.04      9.54 o 
   8   1  24      116.17      153.85     15.42 o 
   9   1  24       12.76       38.25      8.94 o 
  10   1  24      680.66      773.70     21.22 o 
  11   1  24       43.73       70.55     14.60 o 
  12   1  24      218.01      224.13     21.10 o 
  13   1  24       22.85       14.27     13.61 o 
  14   1  24        9.27       19.15     15.31 o 
  15   1  24      119.64      149.89     27.55 o 
  16   1  24       12.48       11.15     13.27 o 
   0   2  24      235.95      333.60     17.18 o 
   1   2  24      501.87      479.84     12.07 o 
   2   2  24       56.82       69.61      7.45 o 
   3   2  24       42.93       54.96      8.89 o 
   4   2  24       25.66       15.70      7.69 o 
   5   2  24        2.87       -5.95      7.10 o 
   6   2  24       34.16       46.17      9.22 o 
   7   2  24       99.29       75.27     10.11 o 
   8   2  24       64.59       61.06     10.23 o 
   9   2  24       50.78       49.47     10.79 o 
  10   2  24       22.92       15.10     10.34 o 
  11   2  24       71.59       78.63     12.25 o 
  12   2  24       36.70       46.57     14.74 o 
  13   2  24       64.11       85.09     17.01 o 
  14   2  24       21.22       22.66     14.38 o 
  15   2  24       11.88       11.41     14.32 o 
   1   3  24        5.15       -1.18      7.30 o 
   2   3  24      246.66      224.96     12.70 o 
   3   3  24       43.28       51.64      7.95 o 
   4   3  24       23.99       22.58      8.57 o 
   5   3  24      121.78      154.64     11.52 o 
   6   3  24       31.37       37.41      9.46 o 
   7   3  24       26.19       11.83     10.83 o 
   8   3  24       12.45       16.74      8.50 o 
   9   3  24       15.88       43.62      9.62 o 
  10   3  24      231.96      246.07     24.03 o 
  11   3  24      260.30      270.51     17.84 o 
  12   3  24       13.51        6.38     16.46 o 
  13   3  24       13.91       -4.42     13.31 o 
  14   3  24       56.17       32.93     23.80 o 
   0   4  24      229.41      195.65     20.01 o 
   1   4  24       18.75       23.94      8.52 o 
   2   4  24       30.59       27.22      7.91 o 
   3   4  24       10.18        9.58      7.25 o 
   4   4  24       39.58       35.55      8.85 o 
   5   4  24       43.17       26.71      9.21 o 
   6   4  24       60.35       69.27     10.33 o 
   7   4  24       22.00       20.70      9.12 o 
   8   4  24      119.63      128.96     11.50 o 
   9   4  24       25.83       11.96     10.06 o 
  10   4  24       24.54       19.11     12.23 o 
  11   4  24      106.76       80.17     13.27 o 
  12   4  24       77.91       87.23     17.30 o 
   1   5  24       69.12       63.17     10.87 o 
   2   5  24       14.58       15.00      8.58 o 
   3   5  24       80.41       79.26      9.45 o 
   4   5  24      175.27      168.25     13.27 o 
   5   5  24       18.39       14.51      9.45 o 
   6   5  24        5.09        8.87      9.08 o 
   7   5  24       83.42       72.62     10.86 o 
   8   5  24      103.82       92.08     13.52 o 
   9   5  24      235.95      237.82     22.74 o 
   0   6  24      389.02      461.48     37.99 o 
   1   6  24       24.94       32.97     11.73 o 
   2   6  24       64.56      105.70     13.90 o 
   2   0  25      642.68      600.23     22.29 o 
   4   0  25        5.97       -3.33      9.60 o 
   6   0  25      169.56      214.63     15.93 o 
   8   0  25      463.89      465.77     25.32 o 
  10   0  25       52.00       50.87     12.10 o 
  12   0  25      152.92      107.35     26.90 o 
  14   0  25        3.62      -33.28     33.28 o 
   0   1  25     1219.25     1264.68     29.28 o 
   1   1  25      223.11      219.04     14.65 o 
   2   1  25        1.94       14.99      8.49 o 
   3   1  25      417.13      468.45     14.52 o 
   4   1  25      122.60      153.25     10.13 o 
   5   1  25      190.26      202.29     16.62 o 
   6   1  25       63.70       68.06     12.03 o 
   7   1  25       56.21       56.66      9.64 o 
   8   1  25      131.09      152.49     14.49 o 
   9   1  25      416.15      475.22     19.18 o 
  10   1  25       50.59       48.60      9.75 o 
  11   1  25       95.06       91.46     12.92 o 
  12   1  25      314.76      355.84     25.84 o 
  13   1  25      102.40      101.42     17.80 o 
  14   1  25       11.80       19.80     14.49 o 
   1   2  25       40.10       26.92      7.58 o 
   2   2  25      112.28      108.67      9.17 o 
   3   2  25      302.16      266.26     12.08 o 
   4   2  25       17.85       11.18     10.68 o 
   5   2  25       36.68       35.26      8.92 o 
   6   2  25       19.29        3.11      8.71 o 
   7   2  25       24.62       31.08      9.20 o 
   8   2  25       33.29       39.32     12.72 o 
   9   2  25       22.74       26.46      9.60 o 
  10   2  25      208.57      229.62     17.16 o 
  11   2  25       32.25       45.43     11.73 o 
  12   2  25       60.84       26.39     14.95 o 
  13   2  25        4.44       -0.90     13.76 o 
   0   3  25       53.30       71.46     13.29 o 
   1   3  25       52.52       59.17      7.69 o 
   2   3  25      306.63      325.81     15.70 o 
   3   3  25      175.72      164.62     17.12 o 
   4   3  25       71.53       60.88      9.56 o 
   5   3  25      310.63      327.45     15.48 o 
   6   3  25       37.82       55.81     10.20 o 
   7   3  25      319.69      312.73     15.65 o 
   8   3  25       13.12       12.06      9.44 o 
   9   3  25       46.15       28.20     12.37 o 
  10   3  25       10.33       26.90     11.20 o 
  11   3  25       63.14       57.16     12.50 o 
  12   3  25       28.72       24.99     14.85 o 
   1   4  25       15.84       23.14      8.57 o 
   2   4  25       54.18       58.41     12.57 o 
   3   4  25       31.26       17.40      8.94 o 
   4   4  25      195.50      204.70     16.85 o 
   5   4  25        7.74       11.70      9.26 o 
   6   4  25       63.83       67.96     10.60 o 
   7   4  25        3.62        7.93      8.90 o 
   8   4  25       20.78       17.55      9.88 o 
   9   4  25      405.30      425.93     26.22 o 
   0   5  25       14.95       19.03     14.09 o 
   1   5  25       74.65       73.70     13.81 o 
   2   5  25       59.08       54.36      9.47 o 
   3   5  25       93.78       66.09     10.05 o 
   4   5  25       55.20       50.87      9.83 o 
   5   5  25       61.96       44.27     10.50 o 
   0   0  26      129.09      170.63     17.66 o 
   2   0  26       22.99       19.44     10.85 o 
   4   0  26       48.47       27.59     11.59 o 
   6   0  26      364.82      361.46     19.33 o 
   8   0  26       56.62       48.76     19.23 o 
  10   0  26      177.17      222.71     24.92 o 
  12   0  26      225.47      274.14     26.05 o 
   1   1  26       27.56       15.95      6.98 o 
   2   1  26        8.65       -0.43      7.27 o 
   3   1  26       34.11       26.88      7.87 o 
   4   1  26       37.56       26.98     10.64 o 
   5   1  26       21.28        7.20      8.63 o 
   6   1  26       10.04       13.01      7.41 o 
   7   1  26       47.50       61.93     10.47 o 
   8   1  26       20.18       17.52     12.41 o 
   9   1  26       87.01      113.64     14.03 o 
  10   1  26      208.27      233.87     17.39 o 
  11   1  26       24.62       24.03     14.58 o 
   0   2  26       85.85      107.18     20.01 o 
   1   2  26      513.61      476.67     15.04 o 
   2   2  26       40.11       43.00     10.72 o 
   3   2  26       27.53       15.60      7.38 o 
   4   2  26       44.64       56.79      9.69 o 
   5   2  26       58.90       49.56     10.62 o 
   6   2  26       96.95      121.84     13.17 o 
   7   2  26       10.21       13.53      9.13 o 
   8   2  26      119.07      101.42     11.90 o 
   9   2  26        9.47       17.86      9.47 o 
  10   2  26       16.97       24.57     11.76 o 
   1   3  26       69.32       83.54     11.20 o 
   2   3  26       43.29       39.51      8.74 o 
   3   3  26       22.57       16.70      8.78 o 
   4   3  26        5.69       -0.66     10.37 o 
   5   3  26      237.55      231.21     13.70 o 
   6   3  26      175.68      178.72     13.21 o 
   7   3  26       15.56       13.13      9.47 o 
   8   3  26       11.43       14.81      9.33 o 
   9   3  26      115.81      117.85     17.09 o 
   0   4  26       25.34       49.66     12.31 o 
   1   4  26      210.83      230.42     14.10 o 
   2   4  26        2.75       10.23      9.92 o 
   3   4  26       18.16       25.53     12.34 o 
   4   4  26      136.82      150.53     12.11 o 
   5   4  26       25.46       24.99      9.26 o 
   2   0  27       53.79       62.47     12.57 o 
   4   0  27      161.19      151.69     14.93 o 
   6   0  27       65.72       72.68     14.32 o 
   8   0  27      252.88      281.55     20.59 o 
   0   1  27      113.38      119.57     13.95 o 
   1   1  27       13.67        1.22      9.02 o 
   2   1  27        2.23        0.48      7.51 o 
   3   1  27       23.91       24.62      8.07 o 
   4   1  27       48.56       34.77      8.19 o 
   5   1  27        0.16       -7.35      7.35 o 
   6   1  27        4.00       -4.58      9.40 o 
   7   1  27       49.92       52.38      9.19 o 
   8   1  27        6.95        2.06      9.31 o 
   1   2  27       83.96       47.57      9.38 o 
   2   2  27      170.66      182.05     10.91 o 
   3   2  27      153.65      148.82     10.70 o 
   4   2  27       84.08      112.20     20.93 o 
   5   2  27       12.06        7.42     10.39 o 
   6   2  27       57.80       74.59      9.84 o 
   7   2  27        1.31        4.01      9.66 o 
   0   3  27      434.19      431.92     44.19 o 
   1   3  27       98.32      156.83     13.48 o 
   2   3  27      271.43      293.59     16.61 o 
   3   3  27       63.54       65.72     10.49 o 
   0   0  28      345.37      336.92     54.01 o 
   2   0  28      120.89       79.48     13.42 o 
   1   1  28       92.90       63.25     10.05 o 
                                                 
